# Supplementary material for: Multi-Omics Reveals the Impact of Exogenous Short-Chain Fatty Acid Infusion on Rumen Homeostasis: Insights into Crosstalk between the Microbiome and the Epithelium in a Goat Model
Source: Microbiol Spectr. 2023 Jul 13;11(4):e05343-22. doi: 10.1128/spectrum.05343-22 (PMC10433986; doi:10.1128/spectrum.05343-22)
Supplement: Supplemental file 1 — Table S1. Download spectrum.05343-22-s0001.xlsx, XLSX file, 0.02 MB [file spectrum.05343-22-s0001.xlsx]

## Sheet: SA vs. NC
Table S1: The significantly differential metabolites in metabolome data of three comparisons in rumen contents
SA vs. NC	Kegg ID	Average (NC)	Average (SA)	P VALUE	Fold change	VIP
gamma-Glutamylalanine	C03740	60985800	2399260	0.0173319	0.0393412	1.46963
N-Acetyl-D-glucosamine	C00140	202035000	11634700	0.0143895	0.0575873	2.63408
Dethiobiotin	C01909	44175400	6529430	0.0200672	0.147807	1.16921
N,N-Dimethylsphingosine	C13914	57136800	18614500	0.0156978	0.325789	1.18201
Adenosine	C00212	1633890000	557127000	0.00738926	0.340982	6.42385
myo-Inositol	C00137	51544400	18458000	0.00204543	0.3581	1.20831
Sphingosine	C00315	99727200	37410800	0.0236106	0.375131	1.50002
UMP	C06044	72062100	30255300	0.0362238	0.41985	1.17153
Selenomethionine	C00779	153635000	65072700	0.0439491	0.423553	1.67553
3,4-Dihydroxymandelic acid	C05580	56435700	24220700	0.00756708	0.429172	1.10844
L-Asparagine	C00152	108033000	52760900	0.00461267	0.488378	1.50825
beta-Sitosterol	C01753	52666000	25753400	0.00620991	0.488995	1.03407
L-Lysine	C00047	76075400	42418600	0.0150257	0.557586	1.12042
Pyrrole-2-carboxylic acid	C01879	413245000	234161000	0.0127208	0.566639	2.62836
3,4-Dihydroxybenzaldehyde	C16700	69407600	42391900	0.0137297	0.610766	1.008
Aflatoxin G2	C16754	557587000	347196000	0.00308008	0.622676	3.03066
p-Aminobenzoic acid	C02990	91789600	57828600	0.00722235	0.630013	1.14923
Betaine	C00719	1655480000	1078180000	0.0395163	0.65128	4.42038
Carnosine	C00386	135280000	88808900	0.00931295	0.656481	1.32763
16-Hydroxy hexadecanoic acid	C18218	111658000	145283000	0.0180707	1.30115	1.11364
trans-trans-Muconic acid	C01494	128105000	190832000	0.00232464	1.48965	1.65832
Ascorbate	C00072	33298000	60575600	0.000532012	1.8192	1.1026
Lumichrome	C01727	38326800	77010800	4.10966e-05	2.00932	1.3927
Sodium deoxycholate	C05610	219492000	452455000	0.0200528	2.06137	2.8517
Tryptophanol	C00398	96623300	209408000	0.0213924	2.16726	1.93696
2-Oxo-4-methylthiobutanoic acid	C01180	47357600	103965000	0.0055568	2.19532	1.50414
Ureidopropionic acid	C03030	19723100	47088000	0.00101313	2.38745	1.13246
Pantothenic acid	C00568	65252600	182767000	0.00145895	2.80091	2.23095
2-Keto-glutaramic acid	C00940	41884100	127976000	0.00572873	3.05549	1.85229

## Sheet: SP vs. NC
Table S1: The significantly differential metabolites in metabolome data of three comparisons in rumen contents
SP vs. NC	Kegg ID	Average (NC)	Average (SP)	P VALUE	Fold change	VIP
N-Acetyl-D-glucosamine	C00140	202035000	9310390	0.0135962	0.046083	2.89136
(13E)-11a-Hydroxy-9,15-dioxoprost-13-enoic acid	C04654	23448500	1163740	0.000191333	0.0496296	1.10744
gamma-Glutamylalanine	C03740	60985800	3925630	0.019722	0.0643695	1.53609
11-Dehydrocorticosterone	C05490	92553200	15550800	0.0393506	0.16802	1.7002
Dethiobiotin	C01909	44175400	8311160	0.0253174	0.18814	1.1992
D-Glucuronic Acid	C00191	361809000	70172300	0.0108396	0.193948	3.59436
D-Erythrulose 4-phosphate	C03604	24888100	4999110	0.0014998	0.200864	1.00533
UMP	C06044	72062100	18005600	0.0110561	0.249863	1.54394
myo-Inositol	C00137	51544400	16525000	0.00320904	0.320598	1.29959
5-Dehydroavenasterol	C15783	57036000	18308000	9.71603e-07	0.32099	1.52964
Adenosine	C00212	1633890000	526123000	0.00569333	0.322006	7.21699
Azelaic acid	C08261	506370000	177536000	0.00108739	0.350606	4.10599
N,N-Dimethylsphingosine	C13914	57136800	23356900	0.0255174	0.408789	1.16424
3,4-Dihydroxybenzaldehyde	C16700	69407600	28949600	0.000360244	0.417095	1.48018
L-Asparagine	C00152	108033000	50182300	0.0177752	0.464509	1.55965
Carnosine	C00386	135280000	63390000	0.00370272	0.468583	1.85737
Sphingosine	C00315	99727200	47476600	0.049269	0.476065	1.37256
10-Hydroxydecanoic acid	C02774	78626000	39000400	0.0211607	0.496025	1.28
beta-Sitosterol	C01753	52666000	26276100	0.00436462	0.49892	1.12049
Methylmalonic acid	C02170	94909400	49234400	0.0009404	0.518752	1.54651
Pyrrole-2-carboxylic acid	C01879	413245000	233333000	0.0108295	0.564636	2.81347
Luteolin	C01514	176429000	134293000	0.0464388	0.761175	1.23919
Catechol	C00090	141746000	188726000	0.0428686	1.33143	1.32032
16-Hydroxy hexadecanoic acid	C18218	111658000	150234000	0.00423294	1.34548	1.36097
3-Hydroxybenzyl alcohol glucoside	C03351	178563000	259529000	0.0317224	1.45343	1.78201
4,5-Dihydroorotic acid	C00337	86121300	129621000	0.0049306	1.5051	1.42755
trans-trans-Muconic acid	C01494	128105000	222947000	2.44791e-05	1.74035	2.34345
Sodium deoxycholate	C05610	219492000	450283000	0.0312875	2.05148	3.01175
1-Pyrroline-2-carboxylic acid	C03564	57124400	117271000	0.00572827	2.05291	1.67616
Arachidic acid	C06425	413696000	898299000	0.0338609	2.1714	4.34468
3,4-Dihydroxyphenylglycol	C05576	200008000	457015000	0.000977688	2.28498	3.6485
Tryptophanol	C00398	96623300	235648000	5.82724e-07	2.43883	2.90079
9-OxoODE	C14766	18791100	46213200	0.0200516	2.45932	1.06303

## Sheet: SB vs. NC
Table S1: The significantly differential metabolites in metabolome data of three comparisons in rumen contents
SB vs. NC	Kegg ID	Average (NC)	Average (SB)	P VALUE	Fold change	VIP
N-Acetyl-D-glucosamine	C00140	202035000	2229520	0.0112097	0.0110353	3.02108
gamma-Glutamylalanine	C03740	60985800	3033140	0.0183123	0.0497352	1.59858
Dethiobiotin	C01909	44175400	5916440	0.0186157	0.133931	1.29777
Erucic acid	C08316	322004000	58603800	0.0435599	0.181997	3.1973
N1-Acetylspermidine	C00612	78959800	18969800	0.0389109	0.240246	1.5441
Thymine	C00214	110148000	30539900	0.000637415	0.277263	2.09846
Phenylpyruvic acid	C07086	74477900	26030400	0.0463034	0.349505	1.33711
myo-Inositol	C00137	51544400	18663700	0.00230441	0.36209	1.30297
Selenomethionine	C00779	153635000	57000200	0.0265544	0.371011	2.00929
(R)-Pantolactone	C01012	138644000	57889100	0.00450645	0.417539	2.00052
(S)-3-Methyl-2-oxopentanoic acid	C00671	92582100	40711900	0.0221349	0.439738	1.49983
Phenylacetic acid	C00548	151181000	73476400	0.0229741	0.486017	1.80071
L-Asparagine	C00152	108033000	58420900	0.0328883	0.540769	1.4186
N-Methyl-L-glutamic acid	C12269	59605600	32411600	0.0169408	0.543768	1.10226
Catechol	C00090	141746000	79299100	0.00135513	0.559444	1.80677
5-Dehydroavenasterol	C15783	57036000	33866100	2.25623e-05	0.593768	1.17965
Pyrrole-2-carboxylic acid	C01879	413245000	249743000	0.0162962	0.604346	2.66593
Erythritol	C00503	112568000	71127000	0.036481	0.631859	1.27138
L-Threonine	C00188	190457000	145951000	0.0226634	0.766322	1.34577
16-Hydroxy hexadecanoic acid	C18218	111658000	140166000	0.014529	1.25532	1.10815
trans-trans-Muconic acid	C01494	128105000	177606000	0.0020063	1.38641	1.58903
2-Oxo-4-methylthiobutanoic acid	C01180	47357600	83724000	0.0490396	1.76791	1.15416
L-Glutamic acid	C00025	893097000	1625170000	0.0027387	1.81971	6.1379
3-Hydroxybenzyl alcohol glucoside	C03351	178563000	339807000	0.000370775	1.90301	2.99667
Tryptophanol	C00398	96623300	245112000	0.00114005	2.53678	2.83758
9-OxoODE	C14766	18791100	47861800	0.0492826	2.54705	1.06483
2-Pyrocatechuic acid	C00196	24275700	64438700	0.0341676	2.65446	1.25936
Threonic acid	C01081	14125100	40479500	0.000511999	2.86577	1.21278
