# Supplementary material for: Multi-Omics Reveals the Impact of Exogenous Short-Chain Fatty Acid Infusion on Rumen Homeostasis: Insights into Crosstalk between the Microbiome and the Epithelium in a Goat Model
Source: Microbiol Spectr. 2023 Jul 13;11(4):e05343-22. doi: 10.1128/spectrum.05343-22 (PMC10433986; doi:10.1128/spectrum.05343-22)
Supplement: Supplemental file 2 — Table S2. Download spectrum.05343-22-s0002.xlsx, XLSX file, 0.2 MB [file spectrum.05343-22-s0002.xlsx]

## Sheet: SA vs. NC
Table S2: The identification of differential expression genes in RNA-Seq data of three comparisons in rumen epithelium
SA vs. NC	SA1	SA2	SA3	NC1	NC2	NC3	log2FoldChange	pvalue
44623	51.367	97.0248	37.7367	181.095	553.672	213.738	-2.34762	0.00138527
ABAT	232.139	122.962	228.64	430.101	804.088	311.341	-1.40423	0.0116658
ABCC3	116.563	26.898	423.983	752.048	528.401	3910.92	-3.19412	0.0106295
ABHD11	575.903	401.548	829.098	498.012	1777.03	1694.46	-1.13635	0.0287897
ABRACL	110.637	145.057	124.309	309.371	559.416	183.469	-1.46804	0.0151136
ACADS	2854.82	2105.73	2260.87	3057.24	5203.6	6571.53	-1.03868	0.000886134
ACER3	166.943	338.146	239.739	526.937	774.222	451.568	-1.23389	0.00925644
ACSBG2	57.2939	25.9373	0	0	0	0	7.29171	0.0335959
ACSF2	3413.93	3510.18	3309.73	4465.76	7812.29	8640.96	-1.03167	0.000166872
ACSL5	264.737	158.506	344.07	266.612	560.564	901.284	-1.17324	0.0432013
ACTA2	3202.53	3743.62	3385.2	2931.48	11053.9	12351.7	-1.35018	0.00167455
ADAMDEC1	55.3183	55.7172	33.2971	167.262	85.0036	176.674	-1.57127	0.0403884
ADAMTS13	3.9513	74.93	0	477.89	135.546	168.025	-3.30588	0.019264
ADAMTS14	0	0	0	121.988	78.1114	35.2112	-8.70987	5.77e-06
ADAMTS5	37.5374	120.08	224.2	271.643	816.724	172.967	-1.72407	0.0367007
ADAMTSL2	74.087	69.1662	142.068	173.55	593.876	205.09	-1.76946	0.0138664
ADAMTSL5	375.374	634.023	364.048	949.492	1041.87	1121.2	-1.18017	0.0011668
ADD3	670.734	929.901	786.921	807.383	3262.3	1147.76	-1.1276	0.025716
ADGRA2	406.984	1110.5	750.295	1759.39	1693.18	1485.05	-1.12231	0.00485518
ADGRF2	19.7565	0	0	79.2292	68.9218	164.319	-3.98106	0.0246736
ADIG	0	0	0	32.6977	50.5427	51.8902	-7.91141	0.000355534
ADORA2B	83.9652	298.76	130.969	326.977	1279.65	212.503	-1.8234	0.0186312
ADRA1A	47.4157	193.089	96.5616	764.624	132.1	363.849	-1.90222	0.0166722
ADRA2C	78.0383	198.853	92.122	178.58	382.516	398.443	-1.37895	0.034926
AGPAT2	171.882	238.239	183.134	144.625	1300.33	1613.54	-2.36651	0.000927611
AHCYL2	562.073	752.182	801.35	740.73	2901.61	3324.06	-1.71975	0.00056644
AHSG	0	0	0	31.4401	89.5984	285.396	-9.50138	1.46e-07
AIM1L	0	0	0	30.1825	57.4349	56.2144	-8.00152	0.000242626
AJUBA	1035.24	1016.36	1052.19	1375.82	2390.44	2493.2	-1.0125	0.00100855
AK2	1162.67	1098.01	1663.74	1517.93	7048.41	8994.92	-2.16208	1.98e-05
AKR1D1	364.508	78.7726	47.7258	80.4868	1665.61	1094.64	-2.53226	0.00740245
ALDH1A2	0	0	0	0	59.7323	22.2387	-7.18974	0.0368049
ANGPT2	50.3791	36.5044	120.979	230.142	330.825	180.998	-1.83688	0.0115818
ANK3	287.457	774.277	314.103	740.73	1504.79	1158.88	-1.30687	0.00885783
ANKRD22	0	0	0	37.7282	103.383	71.0402	-8.5619	1.21e-05
ANXA1	2387.58	1335.29	2078.85	1823.53	14170.3	6466.51	-1.95284	0.0138622
ANXA2	2644.41	3471.76	4552.82	3023.28	14784.9	7935.5	-1.27083	0.00579433
AOC1	36.5496	0	0	38.9858	443.397	77.2176	-3.93458	0.0267885
AQP5	0	0	0	0	249.267	11.1193	-8.85676	0.00105077
AREG	0	0	0	40.2434	41.3531	0	-7.18178	0.0393764
ARHGAP45	157.064	29.7799	130.969	223.854	395.152	267.482	-1.48036	0.0472807
ARHGEF16	43.4643	34.5831	15.5386	159.716	81.5575	247.714	-2.3852	0.00545146
ARHGEF19	1841.31	1025.97	1041.09	5274.4	898.281	2184.95	-1.09632	0.0437989
ARHGEF5	26.6713	0	72.1437	61.6227	415.828	772.176	-3.66323	0.00440196
ARID5A	37.5374	156.585	114.32	166.004	3791.85	383.617	-3.81494	3.69e-05
ARL4C	84.953	260.334	117.65	215.051	913.214	233.506	-1.55571	0.0390149
ATP1B3	946.337	967.366	810.229	1076.51	2290.5	2166.42	-1.02279	0.00386054
ATP6V1B1	196.577	84.5365	172.035	451.48	1443.91	4615.76	-3.84558	1.85e-08
ATP8A1	115.576	402.509	273.036	466.572	967.203	1036.57	-1.64313	0.0035268
AURKA	11.8539	0	18.8684	35.213	87.301	128.49	-3.0353	0.0425096
AZGP1	0	0	0	0	118.316	273.659	-9.44816	6.97e-05
B3GNT9	88.9044	197.892	124.309	236.43	885.646	272.424	-1.76141	0.0100791
B4GALNT3	32.5983	82.6152	0	155.943	329.676	368.173	-2.88815	0.0190042
BARX2	0	0	36.6268	41.501	289.472	164.937	-3.76392	0.032364
BCORL1	62.233	122.001	91.0121	164.746	252.713	267.482	-1.316	0.0338654
BDH1	297.336	69.1662	246.399	287.992	3255.41	3862.73	-3.59543	1.67e-06
BEAN1	287.457	285.311	319.652	309.371	535.293	1336.17	-1.29057	0.0247138
BEX5	3342.8	2689.8	2630.47	860.202	294.066	2137.38	1.39504	0.0121344
BICDL2	0	0	0	0	66.6244	58.6854	-7.80271	0.0101058
BIRC5	45.44	0	0	27.6673	260.754	242.154	-3.54456	0.0470322
BRSK2	154.101	106.631	224.2	393.631	462.925	234.124	-1.16894	0.0370862
BTBD19	64.2087	68.2056	119.87	210.02	166.561	230.417	-1.26834	0.0452901
BUB1B	0	0	0	0	104.531	130.961	-8.71298	0.000824084
C11H2orf40	76.0626	55.7172	35.5169	90.5476	614.553	64.8628	-2.20091	0.023756
C16H1orf116	43.4643	0	0	129.533	209.063	366.938	-4.01953	0.0124573
C1QTNF4	7.90261	19.2128	36.6268	86.7748	149.331	64.245	-2.23782	0.0290114
C28H10orf10	583.805	356.398	284.135	1190.95	547.929	828.39	-1.06776	0.0215966
C28H10orf99	27.6591	72.0481	0	74.1987	482.453	989.003	-3.95287	0.00139308
C5H12orf60	13.8296	36.5044	44.3961	321.947	89.5984	75.3644	-2.36098	0.0138442
C6H4orf17	0	0	15.5386	25.1521	96.4906	231.035	-4.51607	0.0115624
C6H4orf36	0	0	0	25.1521	74.6653	0	-7.47285	0.0240809
C7H5orf30	148.174	359.28	190.903	401.176	855.779	710.402	-1.49416	0.0047228
CA10	0	75.8907	28.8575	0	0	0	7.62328	0.0181407
CA12	299.311	75.8907	215.321	103.124	2870.59	4436	-3.64949	0.00381616
CACNG4	22.72	59.5598	21.0882	119.473	178.048	77.2176	-1.85518	0.0394008
CALCRL	175.833	321.815	319.652	389.858	1009.7	478.131	-1.19984	0.0243731
CALHM2	254.859	163.309	233.08	778.458	197.576	536.817	-1.21603	0.0414981
CAMSAP3	65.1965	23.0554	42.1763	138.337	129.803	202.619	-1.85315	0.0176327
CAPNS2	40.5009	0	14.4287	70.4259	392.854	295.28	-3.7879	0.00306567
CARD14	4.93913	15.3703	0	132.049	0	180.38	-3.94007	0.0467712
CARD9	228.188	214.223	182.024	652.697	631.783	206.325	-1.25384	0.0264888
CBLC	19.7565	0	0	64.1379	110.275	207.561	-4.27061	0.0121621
CBR3	142.247	241.121	246.399	487.951	1754.06	1147.76	-2.42864	3.81e-06
CBS	126.442	205.577	179.804	249.006	866.118	368.791	-1.5354	0.0110688
CCDC153	25.6835	41.3076	26.6377	57.8499	454.884	313.812	-3.14186	0.000280791
CCDC36	444.522	467.832	572.71	217.566	97.6393	331.727	1.19593	0.0320125
CCNB1	6.91478	0	28.8575	148.397	86.1523	239.066	-3.73357	0.00526926
CD248	211.395	378.493	589.359	618.742	2032.05	462.07	-1.40023	0.0254552
CD3D	0	14.4096	42.1763	84.2596	345.758	42.0064	-3.06223	0.0355277
CD74	1417.53	2607.18	2175.41	3063.53	4737.23	5854.95	-1.13939	0.000530017
CDA	0	0	0	0	286.026	165.554	-9.65174	2.97e-05
CDC25A	0	0	0	45.2738	0	30.2693	-7.07195	0.0446211
CDC42BPG	357.593	193.089	230.86	435.132	954.567	735.729	-1.44354	0.00261582
CDCP1	0	0	0	32.6977	0	146.405	-8.31873	0.00322543
CDHR5	0	49.9534	27.7476	0	0	0	7.19228	0.0402961
CDKL2	2.96348	51.8746	33.2971	0	0	0	7.37408	0.00724149
CDKN1A	296.348	176.758	410.664	251.521	1008.56	837.656	-1.24792	0.0379789
CDR2L	179.784	114.316	113.21	145.882	589.282	371.88	-1.44262	0.0279477
CDS1	11.8539	0	31.0773	57.8499	206.765	213.738	-3.48284	0.00966875
CEBPA	609.489	456.305	406.225	676.592	1553.04	959.351	-1.11511	0.0077199
CEL	0	0	0	101.866	0	14.8258	-7.69825	0.015113
CELSR1	164.967	272.822	175.365	409.979	501.981	704.842	-1.39952	0.00272739
CELSR2	74.087	96.0642	51.0555	186.126	156.223	340.375	-1.62687	0.0153886
CENPA	25.6835	19.2128	25.5278	51.5618	95.3419	530.639	-3.26901	0.0010997
CENPQ	182.748	162.348	170.925	84.2596	47.0966	58.0676	1.44772	0.0273699
CERS1	45.44	59.5598	29.9674	76.7139	109.126	252.038	-1.69974	0.0448816
CERS3	0	0	0	21.3793	26.42	4.94193	-6.55176	0.0370876
CES2	474.157	122.962	157.606	415.01	2409.97	2291.82	-2.76126	4.78e-05
CGNL1	100.758	140.254	138.738	235.172	364.137	209.414	-1.08988	0.0487232
CHD7	228.188	314.13	372.927	779.716	712.192	391.03	-1.03986	0.0224629
CHL1	232.139	625.378	617.106	1011.11	1012	1032.86	-1.05148	0.0182516
CHRDL2	115.576	207.499	52.1654	310.629	1659.87	121.695	-2.47806	0.00526855
CHSY3	14.8174	7.68513	8.87923	56.5923	63.1783	61.1563	-2.52698	0.0215587
CIDEB	0	0	0	33.9554	70.0705	184.087	-9.00503	1.67e-06
CKAP2	98.7826	9.60642	87.6824	221.339	214.806	492.339	-2.24527	0.0116323
CKMT1A	119.527	147.939	159.826	354.645	2493.82	5993.94	-4.37158	3.15e-10
CKS2	0	0	26.6377	35.213	186.089	334.815	-4.39141	0.0097205
CLCA2	570.964	71.0875	173.145	880.324	4102	7556.2	-3.94309	0.000166557
CLDN4	69.1478	148.899	79.913	32.6977	683.475	527.551	-2.06164	0.026204
CLIC1	697.405	999.067	1144.31	984.705	2946.41	2152.83	-1.09897	0.0098532
CMBL	3261.8	2623.51	2082.18	4666.97	12905.6	24237.1	-2.39171	1.86e-07
CNNM1	56.3061	84.5365	31.0773	183.61	414.68	60.5386	-1.93574	0.029724
COL17A1	339.812	221.908	143.178	377.282	1841.36	6277.48	-3.5914	7.96e-07
COLEC12	519.597	594.637	664.832	874.036	2028.6	1330.61	-1.25079	0.00115545
CORO1A	215.346	274.744	168.705	671.561	443.397	470.101	-1.26552	0.00426022
CPEB2	1363.2	1444.81	1512.8	1948.03	6792.25	1721.03	-1.27552	0.00818305
CPPED1	90.88	134.49	93.2319	132.049	493.94	215.591	-1.40073	0.0435688
CPVL	19.7565	43.2289	28.8575	0	0	0	7.4336	0.00337819
CREB5	263.75	128.726	446.181	720.608	1118.83	435.507	-1.43971	0.0129191
CRELD2	230.163	128.726	236.409	287.992	1678.25	326.785	-1.94537	0.00655595
CSRNP1	143.235	145.057	207.552	199.959	978.69	248.332	-1.52474	0.0298566
CTGF	687.527	526.432	543.853	479.148	16374.7	1164.44	-3.35757	0.0106967
CTSC	777.419	603.283	1039.98	892.9	1783.93	3113.41	-1.259	0.0064123
CWH43	163.979	24.9767	76.5833	103.124	737.464	1537.56	-3.16349	0.000395128
CX3CL1	144.223	460.147	243.069	437.647	998.218	1029.16	-1.54064	0.00614072
CXCL17	0	0	46.6159	23.8945	479.007	447.244	-4.35354	0.00963612
CXCR4	93.8435	115.277	106.551	254.036	172.305	354.583	-1.30826	0.0235809
CXHXorf36	29.6348	30.7405	134.298	119.473	359.542	182.233	-1.76584	0.0469239
CYTH4	0	15.3703	0	54.077	96.4906	90.8079	-3.96675	0.0301766
DAPL1	225.224	37.465	287.465	277.931	4181.26	5561.52	-4.18727	0.000619567
DDAH2	1000.67	1396.77	1586.05	1898.98	5288.6	1380.03	-1.10466	0.0203972
DENND2C	150.15	61.4811	109.88	270.385	181.494	509.018	-1.58128	0.017726
DEUP1	66.1844	209.42	309.663	77.9716	24.1226	24.0919	2.21926	0.0153791
DGAT2	77.0504	139.293	77.6932	149.655	886.794	53.1257	-1.88863	0.048195
DIAPH3	0	0	0	12.5761	127.505	0	-7.96202	0.0101477
DKK2	0	0	0	0	63.1783	29.0338	-7.35975	0.026568
DMKN	0	0	0	0	78.1114	88.9547	-8.21776	0.00353806
DNAH8	0	0	0	5.03042	136.695	15.4435	-8.12812	0.00083613
DOK6	53.3426	100.867	77.6932	196.186	479.007	137.756	-1.80841	0.0123679
DPEP1	0	0	0	0	17.2305	89.5724	-7.57339	0.0187525
DRP2	0	0	0	0	117.167	9.88385	-7.82139	0.0123584
DSC3	197.565	130.647	138.738	149.655	1159.04	2084.26	-2.86172	0.000102781
DSP	362.532	471.675	752.514	285.476	1902.24	7507.4	-2.61138	0.0213336
DUOX1	0	6.72449	18.8684	11.3185	65.4757	208.796	-3.48655	0.0317932
DUSP16	759.638	760.828	750.295	1356.96	2925.73	1411.54	-1.32605	0.00035206
DUSP8	882.129	1255.56	751.404	1822.27	4056.05	1800.71	-1.40995	0.000405424
DYRK3	1002.64	793.49	1516.13	866.49	5934.17	1512.85	-1.32762	0.0265631
E2F7	0	0	0	32.6977	47.0966	11.7371	-7.34753	0.00435508
ECHDC1	1328.63	1110.5	987.814	2394.48	1672.5	3088.7	-1.06253	0.00059824
ECM1	1104.39	1764.7	1354.08	2057.44	2810.86	5712.87	-1.32551	0.000851404
EDARADD	0	0	0	40.2434	56.2862	0	-7.42438	0.0254713
EDNRA	59.2696	69.1662	148.727	233.915	176.899	283.543	-1.32703	0.0465709
EFNB2	1391.85	1710.9	2243.11	2498.86	6735.96	2503.7	-1.13468	0.00630977
EFS	157.064	287.232	297.454	451.48	652.46	618.976	-1.21648	0.00733259
EGR2	0	0	0	0	91.8958	25.3274	-7.70565	0.0135761
EGR3	0	2.88192	0	186.126	101.085	45.7128	-6.81398	1.54e-05
EHF	90.88	19.2128	67.7041	79.2292	779.965	1199.03	-3.53422	6.88e-05
EMILIN2	122.49	219.026	194.233	308.113	945.378	308.253	-1.54298	0.0121748
EMP1	959.179	1446.73	1626.01	943.204	5520.64	3055.35	-1.23946	0.0172922
ENDOU	147.186	32.6618	13.3188	118.215	1153.29	370.644	-3.08667	0.0016907
ENKUR	89.8922	56.6779	158.716	3.77282	36.7583	16.0613	2.43092	0.0320446
ENPP3	148.174	39.3863	17.7585	66.6531	403.193	824.066	-2.65594	0.00735407
ENTPD5	368.459	189.246	160.936	116.957	1307.22	1815.54	-2.17283	0.00509582
EPCAM	56.3061	42.2682	21.0882	62.8803	788.006	1235.48	-4.12335	2.89e-06
EPHA1	11.8539	58.5991	73.2536	115.7	439.951	758.586	-3.19503	0.000247168
ERBB3	198.553	1116.27	716.997	1540.57	2133.13	2066.34	-1.49833	0.00495195
ERICH3	32.5983	659	528.314	121.988	105.68	59.9208	2.08653	0.0237531
ESM1	0	81.6545	13.3188	304.341	153.925	178.527	-2.74369	0.0421665
ESPL1	7.90261	0	0	28.9249	68.9218	69.8047	-4.40174	0.0234919
ESRP2	53.3426	107.592	142.068	479.148	450.289	1450.46	-2.97532	2.27e-06
ETHE1	2754.06	2325.71	2786.97	1983.24	5914.64	9225.96	-1.12242	0.0115812
ETV6	71.1235	72.0481	175.365	206.247	358.394	235.359	-1.32958	0.0438391
EVPL	135.332	104.71	125.419	613.712	307.851	2606.25	-3.27188	2.91e-06
EXOC3L1	198.553	323.736	276.366	1012.37	396.301	410.798	-1.18691	0.0257763
EYA1	0	0	0	0	76.9627	3.0887	-7.15474	0.0468443
F11R	528.487	901.082	1256.41	1338.09	2466.25	2074.99	-1.13057	0.00463833
F3	56.3061	46.1108	55.4952	31.4401	369.88	223.622	-1.98523	0.0338224
FABP5	5053.72	7070.32	6332	9479.83	20269.9	11416.5	-1.15734	0.000133634
FADS3	1292.08	1395.81	1348.53	1441.22	5173.73	1976.15	-1.08963	0.0145505
FAM102B	13.8296	57.6385	43.2862	0	0	0	7.75482	0.00122174
FAM110A	38.5252	46.1108	47.7258	91.8052	79.2601	293.427	-1.81445	0.0338809
FAM117A	3043.49	4750.37	4321.96	2230.99	1307.22	2242.4	1.06733	0.000435286
FAM129A	849.53	2122.06	1503.92	6777.24	5826.19	863.601	-1.58909	0.00708025
FAM160A1	0	39.3863	16.6485	135.821	318.189	345.317	-3.8337	0.00132248
FAM212A	359.569	351.595	348.51	565.923	1389.92	587.471	-1.26262	0.00683634
FAM60A	280.543	488.006	290.795	441.42	954.567	1157.03	-1.26958	0.00925413
FAM65C	2253.23	1653.26	1613.8	6398.7	9278.03	1851.37	-1.66664	0.000370415
FAM69C	48.4035	41.3076	75.4734	85.5172	161.966	563.379	-2.29846	0.00705798
FAM83C	76.0626	11.5277	41.0664	119.473	320.487	913.638	-3.39662	0.000169393
FAM83H	55.3183	14.4096	47.7258	171.034	182.643	684.457	-3.14647	0.000177618
FAT2	0	0	0	96.8356	21.8252	341.611	-9.68062	1.23e-07
FBP1	0	134.49	116.54	77.9716	343.46	1097.73	-2.59802	0.0472214
FBP2	20.7443	0	25.5278	26.4097	601.917	1216.33	-5.32036	2.25e-05
FBXO24	0	46.1108	37.7367	0	0	0	7.30202	0.0328419
FFAR4	0	2.88192	0	0	52.8401	281.69	-6.83952	0.00238657
FGF12	42.4765	170.034	270.816	32.6977	12.6357	66.0983	2.1092	0.0382265
FGF14	0	0	0	22.6369	120.613	12.3548	-8.11335	0.000433094
FIBIN	1324.67	1340.1	2511.71	1958.09	9009.23	4103.03	-1.54175	0.00162308
FIGN	11.8539	78.7726	72.1437	373.509	353.799	60.5386	-2.27418	0.0183498
FILIP1L	339.812	777.159	614.886	684.137	1939	939.584	-1.0405	0.0364642
FLI1	247.944	555.251	512.775	1243.77	1185.46	636.273	-1.21939	0.0079308
FLT1	487.986	659.961	682.59	1023.69	1469.18	1395.48	-1.08735	0.000602164
FMO5	146.198	53.7959	64.3744	119.473	560.564	869.779	-2.55216	0.00101391
FOXA1	0	0	0	25.1521	0	225.475	-8.80347	0.000964712
FOXQ1	147.186	130.647	76.5833	192.414	994.772	631.949	-2.35939	0.000347858
FRMD8	385.252	373.69	336.301	524.422	931.593	771.558	-1.02442	0.00710436
FXYD3	133.357	96.0642	114.32	215.051	1279.65	3293.79	-3.80074	1.76e-07
FXYD6	584.793	1385.25	570.49	862.717	1793.12	2908.94	-1.13152	0.0272007
GAN	187.687	55.7172	67.7041	249.006	817.872	127.872	-1.94017	0.020105
GCH1	205.468	193.089	263.047	308.113	848.887	306.399	-1.14486	0.0445788
GFOD1	51.367	68.2056	54.3853	187.383	220.55	336.051	-2.09775	0.000594291
GGT1	388.216	361.201	322.982	536.998	1165.93	1408.45	-1.53741	0.000463692
GJB2	345.739	121.041	33.2971	622.515	1987.25	8280.81	-4.44463	0.000318951
GJB5	0	0	0	6.28803	0	105.016	-7.63309	0.0195602
GLRB	0	0	0	49.0466	126.357	0	-8.28637	0.00382053
GLYCTK	123.478	184.443	325.202	325.72	678.88	2003.33	-2.24958	0.00084758
GNA14	272.64	430.367	493.907	1009.86	491.642	1010.62	-1.07015	0.0177248
GPM6B	491.937	1704.18	1178.72	2067.5	3822.86	1674.08	-1.16421	0.0148448
GPSM2	816.932	1011.56	1521.68	1312.94	3770.02	1685.81	-1.01467	0.0218213
GPT	320.056	313.169	215.321	455.253	611.107	1173.71	-1.40147	0.00406912
GPX2	0	0	0	0	214.806	80.924	-9.04087	0.000308612
GPX3	688.515	608.086	1405.14	1309.17	2311.18	2046.57	-1.06918	0.00919471
GREB1L	0	0	0	0	29.8661	54.9789	-7.24085	0.0330421
GSR	1223.92	846.325	1048.86	1009.86	2923.43	3622.43	-1.27686	0.00403073
GUCY1B3	100.758	112.395	175.365	314.401	251.565	492.339	-1.44784	0.00935097
GZMM	40.5009	25.9373	41.0664	0	0	0	7.66058	0.00135989
HBEGF	50.3791	154.663	125.419	338.296	1006.26	397.825	-2.39825	0.000244493
HCN4	0	0	0	0	113.721	14.8258	-7.83839	0.0111479
HECW2	0	25.9373	23.308	54.077	282.58	425.623	-3.95387	0.00176928
HES2	216.334	267.058	275.256	704.259	1156.74	1022.36	-1.92675	1.64e-07
HHEX	101.746	115.277	269.706	377.282	555.969	230.417	-1.25747	0.0465619
HIGD1A	2960.51	2439.07	3395.19	2510.18	12023.4	6026.68	-1.22517	0.00678259
HIVEP1	260.786	219.987	246.399	372.251	776.519	339.14	-1.0322	0.0393172
HJURP	0	0	0	32.6977	0	88.9547	-7.76063	0.0119262
HMGA1	441.558	527.392	342.96	428.844	1193.5	1929.2	-1.43741	0.00708602
HMGCS2	515.645	113.356	700.349	451.48	12192.3	11865.6	-4.20462	0.000839777
HOOK1	0	17.2915	31.0773	35.213	303.256	249.567	-3.60665	0.00765797
HS3ST4	0	0	0	0	172.305	6.79515	-8.31675	0.00456118
HS3ST6	12.8417	0	0	13.8337	90.7471	471.954	-5.48487	0.00140575
HSD17B13	177.809	36.5044	95.4517	140.852	2235.36	3857.17	-4.33092	0.000320182
HSD17B2	62.233	0	23.308	31.4401	673.137	1352.23	-4.58781	0.0178978
HSPB3	404.021	1113.38	1067.73	1693.99	3009.59	1218.8	-1.19573	0.011948
HTATIP2	97.7948	65.3236	82.1328	121.988	467.52	371.88	-1.97165	0.00388806
HTR2A	4109.36	6008.81	4626.08	3595.49	1183.16	2134.91	1.09286	0.00426307
ICOSLG	198.553	277.625	429.533	564.665	821.318	783.913	-1.26142	0.00448479
ID1	930.532	1281.5	1725.9	1448.76	6266.14	2550.65	-1.38233	0.00465445
IDO1	120.515	223.83	239.739	631.318	78.1114	1041.51	-1.58475	0.0469073
IER2	675.673	947.193	1463.96	921.825	4044.56	1706.82	-1.11232	0.0325926
IER3	6866.38	6045.32	7449.67	8620.89	24857.8	12918.2	-1.18819	0.000620041
IFI30	294.372	145.057	377.367	486.693	543.334	984.061	-1.3036	0.0133544
IGF2BP2	263.75	138.332	145.397	377.282	617.999	294.045	-1.23471	0.0243897
IGFBP2	108.661	64.363	147.617	228.884	507.724	604.768	-2.06662	0.000674971
IGFBP3	176.821	216.144	293.014	211.278	428.464	1491.84	-1.63718	0.0188848
IGSF10	51.367	75.8907	186.464	264.097	423.869	222.387	-1.53769	0.028191
IKZF3	5.92696	0	9.98913	75.4563	57.4349	27.1806	-3.3348	0.0400316
IL17B	818.908	1022.12	1314.13	969.614	6691.16	980.354	-1.4534	0.0239313
IL17F	0	0	0	55.3346	0	40.1531	-7.41006	0.0239749
IL17REL	0	0	0	8.80324	0	89.5724	-7.45497	0.0258755
IL1R2	89.8922	41.3076	140.958	323.205	2120.49	2805.78	-4.27121	8.61e-10
IL1RN	19.7565	0	65.4843	26.4097	416.977	204.472	-2.92822	0.0428973
IL20RA	3.9513	202.695	31.0773	266.612	644.419	782.677	-2.83221	0.00643249
IL20RB	46.4278	24.016	0	31.4401	166.561	383.617	-3.04485	0.0296688
IMPA2	174.845	184.443	113.21	396.146	342.312	620.212	-1.52441	0.00235543
INCA1	218.31	217.105	173.145	612.454	400.895	281.69	-1.0878	0.0282104
INHBA	5.92696	141.214	149.837	295.537	1077.48	119.842	-2.32951	0.0263943
INSIG1	38.5252	52.8353	32.1872	167.262	181.494	88.9547	-1.82219	0.0172535
IPCEF1	0	0	0	0	112.572	14.8258	-7.82544	0.0114565
IQGAP2	71.1235	61.4811	129.859	135.821	314.743	944.525	-2.41253	0.00182105
IRF5	47.4157	77.812	46.6159	203.732	263.052	183.469	-1.9184	0.00255372
IRF6	22.72	0	53.2754	31.4401	280.282	505.312	-3.42936	0.0124227
IRX3	3.9513	0	32.1872	76.7139	98.788	297.133	-3.7163	0.00961231
IRX5	0	0	0	28.9249	0	310.724	-9.24179	0.000259061
ITPKA	7.90261	48.0321	57.715	167.262	466.371	82.1595	-2.65502	0.00714182
ITPRIPL2	927.569	723.363	873.494	1055.13	2544.36	2293.05	-1.22331	0.00124228
JUND	5302.65	5936.77	5648.3	7930.46	24653.3	7599.45	-1.25056	0.00221515
JUP	721.113	718.56	500.566	1213.59	2824.65	2601.92	-1.77506	3.77e-06
KCNK5	38.5252	0	0	66.6531	493.94	748.084	-5.08542	0.0388068
KCTD1	756.675	333.343	392.906	461.541	1303.77	1481.34	-1.131	0.0332874
KDF1	0	0	0	32.6977	0	61.7741	-7.39562	0.024982
KIAA0895	63.2209	36.5044	88.7923	221.339	309	105.016	-1.75246	0.019866
KIAA1217	87.9165	285.311	304.113	499.269	882.199	1160.73	-1.90901	0.000907461
KLC3	16.793	0	0	42.7586	186.089	211.885	-4.71059	0.00444052
KLF5	440.57	512.022	326.312	648.925	2953.3	6119.34	-2.92645	1.19e-06
KLHL34	0	0	0	30.1825	56.2862	5.55967	-7.35506	0.00554473
KLK10	30.6226	61.4811	25.5278	70.4259	286.026	77.2176	-1.88022	0.0468825
KNG1	0	0	0	33.9554	0	75.9821	-7.61444	0.0161527
KRT14	303.263	226.711	355.169	773.427	2662.68	23553.8	-4.93044	6.84e-05
KRT3	0	0	0	0	80.4088	221.769	-9.07299	0.000280199
KRT35	0	0	0	56.5923	0	66.0983	-7.77216	0.0110596
KRT36	811.993	543.723	408.444	1306.65	3427.71	13426.6	-3.36382	0.000328596
KRT4	0	0	0	26.4097	0	193.971	-8.61797	0.00156863
KRT5	978.936	800.215	851.296	552.089	13006.7	29188.2	-4.02245	0.000913548
KRT6A	2368.81	1317.04	1460.63	1526.73	27367.7	30846.9	-3.53707	0.000816959
KRT7	0	0	0	0	90.7471	50.6547	-7.97664	0.00676852
KRT78	138.296	148.899	34.407	139.594	397.449	822.831	-2.0804	0.00958063
KRT80	68.16	16.3309	42.1763	40.2434	690.367	87.7192	-2.69129	0.0139621
KRTDAP	19.7565	0	0	36.4706	276.836	443.538	-5.25642	0.000795599
LAD1	309.19	204.617	421.763	325.72	2370.91	2428.34	-2.4542	0.000120712
LAG3	15.8052	58.5991	3.32971	81.7444	204.468	97.603	-2.30079	0.0467644
LAMA3	203.492	184.443	156.496	218.823	754.694	860.513	-1.75293	0.00276099
LDH-A	2793.57	2880	4585.01	2254.89	10179.8	13380.3	-1.33152	0.00741236
LDLR	64.2087	194.05	361.828	145.882	2859.11	271.806	-2.40186	0.0115595
LGALS4	62.233	70.1268	214.211	314.401	348.055	231.035	-1.36709	0.0480129
LGALS7	97.7948	14.4096	268.597	311.886	4191.6	3332.71	-4.36356	0.000779025
LIX1	329.934	1079.76	335.191	1107.95	1238.3	1724.73	-1.22222	0.0178013
LOC100860781	0	0	0	149.655	0	130.961	-8.96538	0.000373148
LOC100861170	492.925	161.388	101.001	524.422	1710.41	1168.15	-2.17136	0.000852308
LOC102168343	8.89044	31.7012	76.5833	0	0	0	7.7845	0.0014896
LOC102168946	129.405	161.388	76.5833	221.339	976.393	146.405	-1.87014	0.0176741
LOC102169149	2969.41	230.554	155.386	2628.4	3918.21	32065.1	-3.52448	0.0196693
LOC102169208	126.442	39.3863	0	207.505	245.821	1216.95	-3.33197	0.00719477
LOC102169380	0	0	0	0	81.5575	1.23548	-7.20329	0.0477005
LOC102169699	226.212	293.956	592.688	1271.44	1169.37	436.743	-1.37029	0.0128279
LOC102170088	0	32.6618	39.9565	0	0	0	7.09447	0.0471713
LOC102170282	137.308	127.765	195.343	174.807	518.062	454.657	-1.31876	0.0269491
LOC102170313	0	0	0	0	76.9627	54.9789	-7.87694	0.00852053
LOC102170373	0	0	0	0	209.063	109.958	-9.15039	0.000197657
LOC102170417	0	0	0	116.957	0	23.4741	-7.96562	0.00795047
LOC102170467	7.90261	6.72449	5.54952	7.54563	120.613	45.0951	-3.10098	0.0283347
LOC102171051	0	0	0	0	35.6096	58.0676	-7.38358	0.0250917
LOC102171118	0	3.84257	0	83.002	0	61.1563	-5.21723	0.0459119
LOC102171241	0	0	0	7.54563	29.8661	22.8564	-6.74666	0.0234925
LOC102171556	142.247	29.7799	139.848	257.809	758.14	12137.4	-5.39854	0.000267048
LOC102172138	2018.13	1873.25	1478.39	1404.75	294.066	654.187	1.19096	0.019427
LOC102172201	11.8539	192.128	188.684	1662.55	482.453	171.114	-2.56005	0.00760359
LOC102172341	1322.7	2336.28	1890.17	411.237	376.773	1047.69	1.59383	0.000549778
LOC102172431	0	0	0	0	78.1114	40.1531	-7.71881	0.0125015
LOC102172438	142.247	68.2056	56.6051	28.9249	126.357	1448.6	-2.58716	0.0178721
LOC102173131	0	28.8192	49.9456	55.3346	483.602	45.0951	-2.89113	0.0490219
LOC102173185	7.90261	0	0	0	219.401	113.664	-5.39296	0.0160836
LOC102173582	211.395	313.169	208.662	127.018	118.316	96.9853	1.10093	0.0450908
LOC102173738	429.704	139.293	125.419	134.564	851.185	3808.37	-2.78767	0.00149204
LOC102174170	321.043	80.6939	289.685	11.3185	5789.43	1677.17	-3.43502	0.0367151
LOC102174380	0	0	0	3.77282	0	85.2482	-7.311	0.0366027
LOC102174439	102.734	217.105	169.815	287.992	454.884	295.898	-1.0846	0.0466161
LOC102174966	400.07	296.838	269.706	109.412	118.316	177.292	1.25172	0.0164783
LOC102175225	128.417	229.593	63.2645	548.316	310.148	273.041	-1.42366	0.0295691
LOC102175263	0	0	0	0	91.8958	4.94193	-7.42948	0.0285228
LOC102175265	51.367	0	27.7476	18.8641	808.683	1923.64	-5.12026	0.0114736
LOC102175401	0	0	0	72.9411	290.62	8.03063	-9.36938	2.72e-06
LOC102175436	0	0	0	0	182.643	26.5628	-8.54114	0.00185466
LOC102175704	18.7687	17.2915	34.407	44.0162	898.281	438.596	-4.29462	4.76e-06
LOC102175889	142.247	502.416	165.376	489.209	937.337	518.284	-1.26289	0.0381604
LOC102176340	124.466	27.8586	99.8913	44.0162	1554.19	2602.54	-4.05856	2.14e-05
LOC102176495	753.711	738.733	829.098	1201.01	12468	18865.2	-3.80883	6.36e-05
LOC102176721	0	0	0	0	76.9627	6.79515	-7.22018	0.0390538
LOC102176792	22.72	37.465	28.8575	0	688.07	155.671	-3.24396	0.0260018
LOC102176872	181.76	76.8513	41.0664	46.5314	613.404	2389.42	-3.34712	0.000685877
LOC102176897	58.2817	15.3703	77.6932	121.988	2105.56	913.021	-4.3766	4.21e-07
LOC102176997	73.0991	13.449	28.8575	93.0628	922.404	1104.52	-4.19947	2.17e-06
LOC102177153	18.7687	0	41.0664	115.7	1114.24	1588.21	-5.55947	0.00112233
LOC102177217	0	0	0	77.9716	0	4.32418	-7.19402	0.0430036
LOC102177275	903.861	795.411	994.473	1263.89	14539.1	37592	-4.30904	9.35e-05
LOC102177400	361.544	263.216	359.609	230.142	2204.35	765.998	-1.70101	0.0125368
LOC102177579	0	0	0	5.03042	72.3679	21.0032	-7.45297	0.00485152
LOC102177812	1.97565	2.88192	0	21.3793	76.9627	6.17741	-4.41173	0.0252371
LOC102178318	0	0	0	75.4563	19.5279	1.85322	-7.42806	0.00710895
LOC102179054	0	0	0	20.1217	58.5836	0	-7.12991	0.0442934
LOC102179113	355.617	390.021	329.641	162.231	137.844	205.09	1.08775	0.0177919
LOC102179411	326.97	97.9854	203.112	164.746	607.661	1515.94	-1.86629	0.0141751
LOC102179418	0	0	0	0	158.52	25.9451	-8.35958	0.00298085
LOC102179515	605.537	359.28	748.075	1330.55	4307.61	39622.5	-4.7238	9.49e-05
LOC102180330	10.8661	101.828	0	0	0	0	7.72899	0.0164152
LOC102180339	302.275	120.08	249.728	515.618	2426.05	8237.57	-4.05622	9.22e-05
LOC102180443	1326.65	1271.89	1234.21	6022.67	1827.58	4022.11	-1.63109	3.57e-05
LOC102180517	522.56	438.053	847.966	597.363	2695.99	774.029	-1.16919	0.0440009
LOC102180967	4.93913	0	0	11.3185	130.951	37.0644	-5.17339	0.00964011
LOC102181105	120.515	48.9927	56.6051	83.002	3093.44	5673.95	-5.29058	5.18e-05
LOC102181790	0	0	0	46.5314	0	29.6516	-7.08407	0.0437571
LOC102181826	97.7948	101.828	106.551	95.578	751.248	2157.15	-3.29521	5.84e-05
LOC102182460	122.49	234.397	311.883	684.137	472.115	415.122	-1.23228	0.0178009
LOC102182669	0	0	0	37.7282	0	124.166	-8.1729	0.00450104
LOC102182692	15.8052	73.0088	203.112	416.267	738.612	287.867	-2.30607	0.00660853
LOC102182933	3.9513	0	27.7476	0	90.7471	477.514	-4.16872	0.0299394
LOC102183026	583.805	83.5758	112.1	409.979	6957.66	2258.46	-3.62626	0.003888
LOC102183140	168.918	0	66.5942	143.367	510.022	1090.93	-2.88923	0.0207543
LOC102183581	492.925	91.261	562.721	520.649	5777.95	8653.93	-3.70471	0.00134028
LOC102184041	174.845	174.837	142.068	235.172	961.46	378.675	-1.67915	0.0065394
LOC102184183	14.8174	0	0	84.2596	43.6505	295.28	-4.83278	0.00420463
LOC102184211	255.847	114.316	54.3853	231.399	1446.21	2991.1	-3.45889	9.37e-06
LOC102184245	846.567	731.048	1553.86	316.917	14309.3	39179	-4.10284	0.0032001
LOC102184466	0	0	0	81.7444	0	14.208	-7.41593	0.0260267
LOC102184922	699.381	84.5365	365.158	848.884	1178.56	1028.54	-1.41126	0.0278435
LOC102185228	280.543	267.058	226.42	74.1987	64.327	151.964	1.40823	0.02372
LOC102185739	35.5617	0	12.2089	22.6369	133.249	794.414	-4.3151	0.00242578
LOC102186299	0	0	0	65.3955	0	41.3886	-7.57123	0.0173239
LOC102186672	612.452	73.9694	143.178	445.192	856.928	4329.13	-2.76308	0.0213228
LOC102186703	0	0	0	0	238.929	320.607	-9.9608	0.0107935
LOC102186942	164.967	14.4096	62.1546	191.156	4230.65	4513.83	-5.20929	8.62e-05
LOC102186952	0	57.6385	11.099	113.185	94.1932	470.101	-3.30041	0.0167355
LOC102187109	0	0	0	15.0913	0	112.429	-7.82907	0.0115952
LOC102187409	77.0504	57.6385	129.859	223.854	223.996	209.414	-1.31402	0.0359503
LOC102187452	0	0	0	41.501	0	50.037	-7.34966	0.0269288
LOC102187632	807.054	347.752	1005.57	1388.4	1342.83	5279.83	-1.89132	0.000940713
LOC102188023	46.4278	25.9373	37.7367	172.292	73.5166	454.039	-2.67056	0.00195012
LOC102188072	81.0017	452.462	172.035	416.267	490.494	1337.41	-1.66996	0.0189451
LOC102188176	0	0	0	0	44.7992	40.7709	-7.2525	0.0319284
LOC102188340	1443.21	1252.68	1557.19	1605.96	9620.34	22356.7	-2.98119	0.00125873
LOC102188506	23.7078	51.8746	41.0664	0	0	1.85322	5.76659	0.00506788
LOC102189109	22.72	210.381	49.9456	186.126	1489.86	1969.36	-3.68641	2.45e-05
LOC102189495	282.518	96.0642	132.078	108.154	1536.96	4335.92	-3.55006	0.00390849
LOC102189932	15.8052	61.4811	35.5169	123.245	337.717	99.4562	-2.31121	0.0100183
LOC102190222	0	92.2216	13.3188	0	0	0	7.63428	0.0195169
LOC102190288	582.817	194.05	146.507	499.269	4856.69	6410.29	-3.67155	0.000525949
LOC102190462	34.5739	49.9534	16.6485	0	0	0	7.57346	0.00218667
LOC102190498	2894.33	854.971	1394.04	1779.51	26902.5	33987.5	-3.60698	0.00104592
LOC102190925	0	0	0	22.6369	75.814	44.4773	-7.99197	0.00031557
LOC102190935	395.13	658.04	578.26	1365.76	1867.78	1150.85	-1.42587	5.13e-05
LOC102191011	0	0	0	0	66.6244	77.8353	-8.00807	0.00614402
LOC102191280	738.894	1642.7	1761.42	2471.2	4757.9	2184.95	-1.18405	0.0047235
LOC102191533	615.416	849.207	1311.91	1111.72	4798.11	3473.56	-1.75709	0.00040212
LOC102191827	0	0	0	15.0913	21.8252	20.3854	-6.6735	0.0253466
LOC106501767	39.513	42.2682	8.87923	0	0	0	7.41522	0.00446425
LOC106501949	0	0	9.98913	52.8194	78.1114	27.1806	-3.9964	0.0476735
LOC106502042	0	0	0	66.6531	0	17.2967	-7.22333	0.0358235
LOC106502088	105.697	17.2915	104.331	62.8803	458.33	607.857	-2.31383	0.0139825
LOC106502136	0	0	0	0	82.7062	14.8258	-7.4401	0.0244865
LOC106502153	0	0	0	44.0162	0	94.5143	-7.94784	0.00754443
LOC106502157	3.9513	0	0	72.9411	49.394	5.55967	-5.00554	0.0212918
LOC106502405	57.2939	25.9373	26.6377	328.235	402.044	25.9451	-2.78121	0.00553522
LOC106502622	0	0	0	143.367	213.658	1119.35	-11.3617	9.2e-14
LOC106502633	39.513	0	16.6485	72.9411	1.1487	753.026	-3.88142	0.0224264
LOC106502642	21.7322	49.9534	42.1763	140.852	149.331	83.395	-1.71271	0.0377413
LOC106502819	0	0	0	41.501	74.6653	57.4499	-8.27261	5.37e-05
LOC106502860	1139.95	2079.79	3054.45	386.085	47543.4	69709.6	-4.22878	0.00375898
LOC106502931	29.6348	63.4023	0	0	0	0	7.45245	0.0247841
LOC106503043	6.91478	0	0	20.1217	140.141	4.32418	-4.56655	0.0370775
LOC106503221	727.04	869.381	813.559	484.178	2326.11	3360.51	-1.35687	0.0154724
LOC106503269	0	0	0	108.154	135.546	0.617741	-8.76422	0.00018569
LOC106503342	0	0	0	51.5618	36.7583	29.6516	-7.71434	0.000881015
LOC106503629	3269.7	946.232	1170.95	4678.29	3752.79	2361.62	-1.0023	0.0321855
LOC106503669	92.8557	79.7333	200.892	157.201	952.27	651.716	-2.23861	0.00187042
LOC106503869	1579.53	416.918	438.412	950.75	11375.5	4399.55	-2.78012	0.00788916
LOC106504012	461.315	1154.69	867.944	856.429	2450.17	8040.51	-2.1919	0.000546983
LOC108633247	67.1722	64.363	67.7041	157.201	269.944	117.371	-1.44914	0.0339115
LOC108633262	264.737	320.854	293.014	192.414	5218.53	2964.54	-3.2529	0.00253533
LOC108633410	71.1235	244.964	253.058	50.3042	35.6096	84.0127	1.73902	0.0333941
LOC108633809	2268.05	1699.38	1774.74	2794.4	3796.44	5486.77	-1.07306	0.000380664
LOC108634021	0	0	0	35.213	0	69.187	-7.53979	0.0187319
LOC108634029	0	0	0	41.501	0	43.2418	-7.23824	0.0331505
LOC108634080	59.2696	108.553	14.4287	139.594	380.219	159.377	-1.89592	0.035003
LOC108634529	49.3913	67.2449	130.969	130.791	304.405	1451.07	-2.93143	0.000555403
LOC108634530	0	48.0321	25.5278	0	0	0	7.11327	0.0461579
LOC108634701	7.90261	4.80321	0	13.8337	170.007	114.282	-4.54478	0.00242336
LOC108634798	123.478	26.898	68.814	159.716	578.943	116.753	-1.96374	0.0259387
LOC108634969	0	0	0	23.8945	27.5687	40.1531	-7.35109	0.00365021
LOC108634980	134.344	117.198	164.266	203.732	3354.2	4892.51	-4.34547	5.3e-09
LOC108635123	277.579	10.5671	235.299	231.399	6363.78	3199.9	-4.22606	0.00362317
LOC108635234	159.04	152.742	1063.29	384.827	6333.92	9566.95	-3.5662	0.00709448
LOC108635248	1210.09	517.786	606.007	212.535	14171.5	4453.29	-3.01276	0.0209589
LOC108635261	1003.63	484.163	715.888	389.858	14153.1	59771.4	-5.07564	0.000427336
LOC108635390	0	0	0	0	66.6244	48.8015	-7.68404	0.0132956
LOC108635578	478.108	255.531	300.784	552.089	686.921	839.51	-1.00736	0.017688
LOC108635587	0	0	0	62.8803	164.264	32.1225	-8.85002	4.13e-06
LOC108635591	448.473	200.774	240.849	282.961	2601.8	393.501	-1.88057	0.014347
LOC108635645	10.8661	3.84257	0	186.126	29.8661	5.55967	-3.90613	0.0275228
LOC108635851	0	0	0	32.6977	62.0296	0	-7.39724	0.0270857
LOC108635997	612.452	190.207	223.091	428.844	3914.76	3254.26	-2.88892	2.42e-05
LOC108636211	0	0	0	8.80324	0	101.309	-7.61753	0.0191937
LOC108636333	0	0	0	0	80.4088	6.17741	-7.26807	0.0364839
LOC108636534	395.13	295.878	71.0338	711.805	685.772	547.936	-1.35133	0.0296516
LOC108636975	0	0	0	22.6369	0	68.5692	-7.34529	0.0283009
LOC108637109	51.367	28.8192	64.3744	101.866	36.7583	555.967	-2.26735	0.0280828
LOC108637157	0	0	0	26.4097	60.8809	22.8564	-7.61532	0.00153559
LOC108637506	561.085	422.682	601.568	103.124	7334.43	2467.26	-2.64334	0.0389626
LOC108637665	0.987826	1053.82	83.2427	1.25761	1.1487	0.617741	8.60553	2.5e-07
LOC108637871	39.513	7.68513	28.8575	72.9411	490.494	32.1225	-2.96883	0.0104543
LOC108637953	164.967	229.593	401.785	109.412	104.531	32.7403	1.69571	0.0217754
LOC108637984	1064.88	774.277	698.129	2019.71	3039.45	2197.3	-1.51573	5.25e-07
LOC108638251	0	0	0	0	81.5575	5.55967	-7.27687	0.036368
LOC108638271	0	0	0	0	104.531	12.9726	-7.70877	0.0148779
LOC108638407	22.72	20.1735	38.8466	179.838	120.613	59.9208	-2.13984	0.0172601
LOC108638415	0	0	0	0	75.814	20.3854	-7.42045	0.0244972
LOC108638515	24.6957	29.7799	68.814	0	0	0	7.85797	0.000706382
LOC108638538	0	0	0	0	66.6244	38.9177	-7.55472	0.0177302
LOC108638604	1217	1605.23	1538.33	2814.52	4182.41	1918.08	-1.03137	0.00184853
LOC108638630	0	0	0	44.0162	0	93.2788	-7.93491	0.00777498
LOC108638640	0	0	0	49.0466	0	93.2788	-7.98672	0.00679196
LPAR2	0	0	0	70.4259	0	27.7983	-7.45024	0.0227405
LRRC39	107.673	244.964	188.684	819.959	1703.52	237.212	-2.34983	0.000518909
LSR	0	0	13.3188	0	114.87	323.696	-5.05017	0.0216147
LSS	328.946	1252.68	811.339	3355.29	1248.63	1740.79	-1.40653	0.00697086
LST1	0	0	0	80.4868	0	9.88385	-7.32929	0.0315892
LTB4R2	0	0	0	0	93.0445	49.4193	-7.9874	0.00661374
LTBP2	133.357	0	132.078	160.974	279.133	1200.89	-2.62908	0.0380469
LY6D	11.8539	50.914	107.661	139.594	727.125	767.852	-3.26386	0.000182655
LY96	49.3913	63.4023	89.9022	118.215	215.955	205.09	-1.41343	0.0393313
LYPD2	50.3791	20.1735	153.167	153.428	630.635	2904.62	-4.0454	1.23e-05
LYPD3	219.297	67.2449	102.111	153.428	1115.38	2855.2	-3.40788	2.64e-05
MAFB	54.3304	340.067	219.761	310.629	499.683	966.764	-1.53361	0.033083
MAFF	255.847	182.522	204.222	291.765	1100.45	433.036	-1.5058	0.0103195
MAGEL2	0	0	0	25.1521	87.301	12.3548	-7.79508	0.00115483
MAL	594.671	608.086	1066.62	1285.27	2499.57	1423.27	-1.19861	0.00253838
MAL2	60.2574	0	13.3188	160.974	940.783	1361.5	-5.06487	8.51e-06
MANF	901.885	1097.05	899.022	1144.42	4003.21	1255.25	-1.14342	0.0176908
MAP1LC3C	35.5617	248.806	269.706	60.3651	5375.9	597.973	-3.44503	0.0261929
MAP3K19	0	47.0714	35.5169	0	0	0.617741	6.34856	0.0356592
MAPK13	95.8191	71.0875	96.5616	115.7	230.888	511.489	-1.70592	0.0178177
MARVELD3	0	10.5671	0	0	209.063	196.442	-5.25569	0.0157953
MATN3	27.6591	12.4883	13.3188	0	0	0	6.65307	0.0307898
MCM5	408.96	483.203	357.389	617.484	1280.8	693.105	-1.05179	0.0122393
MDFI	0	0	4.43961	6.28803	161.966	126.019	-6.08336	0.00097185
MELK	0	0	0	0	13.7844	107.487	-7.75671	0.013443
MFAP2	247.944	244.003	197.563	461.541	761.586	453.422	-1.28104	0.00314889
MGST1	244.981	320.854	314.103	309.371	1770.14	4604.02	-2.92558	2.28e-05
MGST2	560.097	320.854	411.774	262.84	1888.46	1993.45	-1.68126	0.00830656
MIR147	31.6104	1.92128	17.7585	33.9554	168.858	1118.11	-4.6885	8.1e-05
MIS18BP1	50.3791	43.2289	49.9456	192.414	126.357	158.142	-1.73213	0.0106346
MKI67	46.4278	0	22.1981	140.852	81.5575	244.008	-2.76589	0.0413874
MLIP	0	0	0	0	78.1114	2.47096	-7.16426	0.0471906
MME	0	0	0	11.3185	138.992	11.7371	-8.17204	0.000546614
MND1	0	0	0	52.8194	128.654	51.2725	-8.69481	5.58e-06
MOCOS	295.36	317.972	226.42	584.787	546.78	577.588	-1.02483	0.00597926
MOV10L1	0	0	0	91.8052	0	19.7677	-7.63369	0.0165077
MPZL2	162.991	42.2682	118.76	30.1825	1024.64	1001.98	-2.66679	0.00589698
MPZL3	77.0504	195.01	186.464	552.089	261.903	1097.73	-2.06099	0.00150505
MST1R	30.6226	80.6939	34.407	177.322	398.598	787.619	-3.22599	1.2e-05
MXRA5	98.7826	154.663	365.158	118.215	931.593	851.247	-1.62071	0.038307
MYBL1	15.8052	36.5044	122.089	66.6531	667.393	100.692	-2.2598	0.0363849
MYCBPAP	170.894	227.672	143.178	260.324	639.824	337.904	-1.1917	0.0307141
MYH14	52.3548	99.9067	76.5833	142.109	427.315	265.011	-1.86643	0.00599162
MYO5B	12.8417	0	18.8684	0	311.297	576.352	-4.80999	0.00521284
MYOZ3	1063.89	1020.2	962.286	591.075	205.617	538.052	1.19	0.00887852
NAP1L5	1198.23	1757.97	964.506	1236.23	7954.73	1273.16	-1.41607	0.0230311
NAPSA	0	0	0	38.9858	0	61.7741	-7.4884	0.0206078
NCAN	0	0	0	0	87.301	5.55967	-7.36899	0.0311855
NCDN	1599.29	1692.65	308.553	236.43	590.43	344.699	1.62	0.00944232
NDC1	234.115	242.082	289.685	319.432	669.69	573.263	-1.02936	0.0254826
NDRG1	1080.68	2106.69	1473.95	1466.37	2776.4	5292.8	-1.03297	0.0226482
NEBL	352.654	312.209	473.929	479.148	1440.47	959.351	-1.33848	0.0051293
NEK2	17.7809	0	13.3188	74.1987	53.9888	208.796	-3.44115	0.0147812
NES	228.188	410.194	119.87	533.225	1785.08	806.769	-2.04243	0.000666883
NGEF	26.6713	34.5831	47.7258	173.55	291.769	343.464	-2.89444	9.08e-06
NID1	1002.64	1796.4	1610.47	2776.79	4161.73	2501.23	-1.09796	0.000747109
NKAIN2	536.39	549.487	1182.05	296.795	243.524	361.378	1.32926	0.00472747
NKD2	112.612	192.128	341.85	303.083	671.988	856.189	-1.50336	0.0123356
NLGN4X	61.2452	175.797	87.6824	196.186	420.423	251.42	-1.4178	0.0350749
NOL4	0	0	0	10.0608	65.4757	15.4435	-7.33947	0.00560781
NOV	194.602	255.531	218.651	128.276	1233.7	480.602	-1.46202	0.044343
NOXA1	235.103	257.452	157.606	531.967	164.264	890.782	-1.28825	0.0475152
NPPC	0	0	0	32.6977	60.8809	5.55967	-7.46244	0.00407824
NPR1	515.645	789.647	558.281	1383.37	972.946	1443.04	-1.02779	0.00232321
NRG1	0	2.88192	0	121.988	161.966	68.5692	-6.89415	4.21e-06
NT5E	624.306	544.684	1228.66	867.748	1347.42	3011.49	-1.12514	0.0280616
NTNG1	110.637	230.554	329.641	1467.63	976.393	722.757	-2.23912	1.02e-05
NUAK1	113.6	230.554	245.289	335.781	600.769	391.03	-1.17149	0.0278488
OCLN	6.91478	25.9373	93.2319	85.5172	263.052	457.128	-2.67927	0.00921129
ONECUT2	0	0	0	11.3185	179.197	15.4435	-8.5181	0.000154327
OSCAR	0	0	0	0	71.2192	42.6241	-7.66396	0.0140052
OSGIN1	37.5374	89.3397	124.309	157.201	371.029	202.001	-1.54016	0.0359715
OTOR	0	60.5204	15.5386	0	0	0	7.16162	0.044117
OTUD1	936.459	702.229	566.051	724.381	4331.74	1024.83	-1.46344	0.0145912
OVOL1	28.647	0	0	5.03042	105.68	404.62	-4.16813	0.0284845
OVOL2	4.93913	0	16.6485	57.8499	0	313.195	-4.10877	0.0394578
P2RX7	0	0	0	38.9858	0	40.1531	-7.13953	0.0395647
PANX3	61.2452	51.8746	0	0	0	0	7.73438	0.0134836
PAPLN	129.405	387.139	96.5616	201.217	779.965	1042.13	-1.72265	0.0187726
PAPSS2	363.52	204.617	244.179	245.233	2246.85	3515.56	-2.887	3.67e-05
PAQR5	0	0	0	22.6369	52.8401	32.1225	-7.58219	0.00163418
PAX9	56.3061	31.7012	41.0664	74.1987	624.891	1163.82	-3.85219	4.68e-06
PCDH9	0	0	0	71.6835	34.4609	12.3548	-7.71972	0.00130713
PCED1B	665.795	1125.87	352.949	412.495	304.405	285.396	1.09847	0.0317803
PCK2	663.819	512.983	641.524	1192.21	1095.86	1869.9	-1.19422	0.000424624
PDE8A	83.9652	161.388	134.298	230.142	487.048	305.164	-1.42902	0.0136486
PDZD3	55.3183	125.844	79.913	182.353	338.866	562.762	-2.05491	0.00191954
PDZK1IP1	0	0	0	0	37.907	337.286	-9.38535	0.000141604
PELO	1501.5	1233.46	1004.46	1565.72	5934.17	1287.99	-1.23245	0.019455
PERP	1588.42	559.093	635.975	1256.35	7445.85	21476.4	-3.43857	0.00130748
PGLYRP4	20.7443	0	0	106.896	47.0966	298.986	-4.44647	0.00888546
PKHD1	0	0	0	18.8641	50.5427	17.2967	-7.27	0.00543917
PKIA	59.2696	46.1108	17.7585	306.856	1161.33	824.684	-4.21642	1.57e-10
PKP3	256.835	22.0948	122.089	568.438	657.055	2789.1	-3.32408	4.29e-05
PLA2G2F	17.7809	40.3469	7.76932	75.4563	411.234	244.008	-3.46787	0.000231537
PLA2G4E	3.9513	0	0	51.5618	27.5687	66.0983	-5.18993	0.00796271
PLA2G4F	9.87826	0	0	94.3204	0	208.179	-4.93379	0.0326165
PLA2R1	151.137	70.1268	49.9456	169.777	833.954	1219.42	-3.03519	4.22e-05
PLBD1	50.3791	0	109.88	70.4259	588.133	578.823	-2.95026	0.0224104
PLEKHN1	399.082	585.031	432.862	1655.01	555.969	807.387	-1.09034	0.0223056
PLPP2	164.967	215.184	189.793	314.401	292.918	969.853	-1.47014	0.0146936
PLVAP	659.868	1745.49	2405.16	3138.98	3233.58	3458.11	-1.03128	0.0135311
PLXNA2	230.163	436.131	326.312	421.298	987.88	676.426	-1.0712	0.0262479
POF1B	127.43	63.4023	13.3188	75.4563	1365.8	803.681	-3.45808	0.000296122
POU2F2	11.8539	0	12.2089	79.2292	171.156	33.358	-3.56198	0.014933
POU2F3	0	0	0	40.2434	57.4349	15.4435	-7.65316	0.00141176
PPA1	590.72	1191.2	1104.35	865.233	2802.82	4115.39	-1.4316	0.00544283
PPARG	40.5009	185.404	180.914	81.7444	742.058	1092.78	-2.23693	0.0102842
PPP1R15A	1593.36	1685.93	1189.82	816.186	9160.86	2633.43	-1.49648	0.0162944
PPP1R3B	513.67	464.951	283.025	232.657	171.156	197.677	1.06936	0.0240133
PRDX6	9417.93	4699.46	6563.97	6452.77	35734.8	41143.4	-2.01053	0.00872401
PRKCQ	3.9513	0	13.3188	75.4563	142.438	24.7096	-3.81956	0.0141159
PRKG2	0	0	4.43961	32.6977	97.6393	33.358	-5.23337	0.00686073
PROM2	71.1235	46.1108	106.551	204.99	1017.75	1387.45	-3.54577	2.88e-07
PROS1	157.064	152.742	455.06	314.401	1157.89	590.56	-1.43197	0.0278257
PRSS8	0	0	0	0	287.174	69.8047	-9.31228	0.000135749
PSMC3IP	407.972	1226.74	443.961	353.387	144.736	226.711	1.52076	0.0106819
PTGIR	0	0	0	0	58.5836	51.8902	-7.62095	0.0152142
PTGR1	4383.97	2479.42	4096.65	4556.31	6613.05	10829.6	-1.00543	0.00415927
PTGS2	266.713	296.838	342.96	310.629	4600.53	701.753	-2.63026	0.000532341
PTH1R	162.991	745.458	244.179	1040.04	1182.01	649.245	-1.31607	0.0267543
PTPN13	281.53	381.375	284.135	569.695	681.177	732.64	-1.06683	0.00361809
PTPN6	70.1357	68.2056	61.0447	211.278	539.888	217.445	-2.27939	0.000359945
PTPRB	506.755	494.73	650.403	876.551	1324.45	1115.02	-1.00577	0.00202409
PTPRD	59.2696	122.962	103.221	353.387	697.259	91.4256	-1.99922	0.0110328
PTPRH	37.5374	20.1735	77.6932	166.004	253.862	109.958	-1.96931	0.0185974
PTPRO	0	0	0	0	57.4349	17.9145	-7.06809	0.0458377
PVR	44.4522	50.914	52.1654	325.72	210.212	190.264	-2.29841	0.000178866
RAB25	473.169	461.108	188.684	862.717	1007.41	1458.49	-1.5676	0.000665139
RAB39A	7.90261	41.3076	46.6159	0	0	0	7.49458	0.00364572
RALYL	0	0	0	40.2434	132.1	0	-8.26101	0.00420765
RAPGEF4	136.32	210.381	123.199	176.065	377.921	521.373	-1.1955	0.048018
RAPGEFL1	30.6226	57.6385	9.98913	32.6977	269.944	339.14	-2.70678	0.00963792
RARRES1	26.6713	70.1268	23.308	81.7444	176.899	186.558	-1.88972	0.0293922
RASAL1	0	0	0	35.213	119.465	51.2725	-8.51859	2.05e-05
RBFOX1	0	0	0	8.80324	116.018	4.32418	-7.84443	0.00241949
RBM47	0	0	38.8466	90.5476	615.702	573.881	-5.04472	0.0379395
RBP4	223.249	204.617	163.156	319.432	813.278	1129.23	-1.93703	0.000317302
RBP7	0	35.5437	59.9348	0	0	0	7.48926	0.0231783
RECQL4	67.1722	44.1895	132.078	392.373	152.777	223.004	-1.65856	0.0226726
REEP6	0	0	0	16.3489	70.0705	30.2693	-7.69904	0.00128319
RFLNB	2536.74	2917.47	1783.61	3478.54	9251.61	2595.13	-1.08208	0.0143059
RGS7BP	412.911	268.98	228.64	975.902	620.296	428.094	-1.15135	0.0171879
RHBDF2	86.9287	103.749	34.407	147.14	365.286	189.646	-1.63962	0.0275047
RHBG	0	0	0	0	96.4906	19.7677	-7.69357	0.0144091
RHOV	3.9513	0	0	50.3042	209.063	319.99	-7.17907	3.86e-07
RIN1	29.6348	61.4811	37.7367	134.564	164.264	311.341	-2.24469	0.00251524
RIPK4	0	0	22.1981	108.154	126.357	625.771	-5.28714	0.000542267
RMI2	0	0	0	21.3793	64.327	69.8047	-8.11458	0.000179302
RNF122	75.0748	73.9694	77.6932	225.111	150.479	156.906	-1.23094	0.0471269
RNF152	93.8435	169.073	64.3744	455.253	599.62	795.032	-2.49815	3.44e-06
RPS6KA1	34.5739	63.4023	130.969	157.201	739.761	443.538	-2.55124	0.000801067
RPS6KL1	72.1113	772.356	749.185	2325.31	1279.65	888.311	-1.49527	0.0341483
RRAD	2550.57	1474.58	1291.93	4301.01	21003.9	3128.86	-2.41886	0.0096762
RUBCNL	0	0	0	35.213	0	51.2725	-7.26796	0.0315458
RWDD2A	486.998	705.111	468.379	157.201	73.5166	323.696	1.57872	0.0102513
RXRG	58.2817	48.9927	48.8357	121.988	313.594	198.295	-2.02157	0.00334831
S100A10	1816.61	2921.31	2784.75	2297.65	8611.78	4941.31	-1.07526	0.0114637
S100A2	483.047	327.579	510.555	495.497	3709.14	9819.61	-3.40814	0.000898078
S100A9	620.355	96.0642	19.9783	885.354	327.379	4414.37	-2.93383	0.0477956
SAPCD2	123.478	11.5277	67.7041	324.462	584.687	1641.95	-3.6546	1.01e-05
SAXO1	0	0	0	17.6065	65.4757	0	-7.20805	0.0394085
SCARF2	346.727	366.004	370.708	1209.82	1323.3	646.157	-1.55218	6.65e-05
SCD	0	0	0	0	67.7731	16.0613	-7.22188	0.0357892
SCN7A	80.0139	621.535	149.837	710.547	1009.7	685.692	-1.49818	0.033078
SDC1	70.1357	329.5	315.213	431.359	1488.71	1153.32	-2.10451	0.0012867
SDC4	1069.82	988.5	1076.61	1236.23	6446.49	2132.44	-1.6465	0.00132545
SDK2	0	33.6225	9.98913	119.473	129.803	136.521	-3.14337	0.0209515
SELENBP1	3365.52	2840.62	4915.76	4853.1	6894.48	14056.7	-1.21446	0.00162632
SEMA3G	347.715	1101.86	1028.88	1617.28	2002.18	1876.08	-1.14896	0.00861759
SEMA4A	3.9513	0	0	23.8945	0	213.121	-5.90071	0.0154107
SEMA4B	434.643	149.86	209.772	786.004	372.178	788.237	-1.2933	0.0215023
SEMA6A	217.322	206.538	234.19	428.844	572.051	386.706	-1.07583	0.0097376
SERPINB12	102.734	0	13.3188	451.48	59.7323	316.283	-2.83351	0.0439493
SERPINE3	36.5496	12.4883	0	27.6673	534.144	46.9483	-3.63139	0.0159442
SFN	281.53	124.883	285.245	384.827	3712.59	3561.27	-3.46941	1.87e-07
SFRP1	301.287	639.787	442.851	354.645	1148.7	1709.91	-1.21593	0.0344284
SFRP4	122.49	131.608	53.2754	198.702	827.062	101.927	-1.87387	0.0273342
SGK1	71.1235	212.302	248.618	222.596	701.854	408.944	-1.32588	0.049067
SGSM1	516.633	1294.94	825.768	2688.76	1798.86	1216.33	-1.11235	0.0102252
SH3BGRL2	254.859	381.375	681.481	459.026	1556.48	1184.21	-1.28051	0.0200346
SH3BP1	47.4157	77.812	49.9456	223.854	196.427	465.776	-2.33971	0.000356067
SH3D21	77.0504	217.105	284.135	406.207	411.234	722.139	-1.41403	0.0196636
SH3YL1	214.358	122.962	178.694	304.341	334.271	795.65	-1.47663	0.0102643
SHC2	152.125	542.763	234.19	451.48	960.311	661.6	-1.15784	0.0455937
SHISA2	177.809	95.1035	87.6824	417.525	292.918	192.735	-1.32286	0.0317196
SHMT1	86.9287	68.2056	193.123	328.235	722.531	1480.11	-2.8635	1.24e-05
SIGLEC11	0	0	0	38.9858	66.6244	37.0644	-7.98892	0.000253705
SIK1	196.577	415.958	438.412	669.046	4878.52	897.577	-2.61646	0.000106586
SIM2	39.513	52.8353	75.4734	0	0	0	8.30305	6.21e-05
SLC10A2	0	0	0	6.28803	109.126	0	-7.68255	0.0194447
SLC12A7	645.05	897.239	639.304	1465.11	1595.54	2687.79	-1.39832	5.63e-05
SLC1A7	131.381	79.7333	221.981	330.75	1810.35	601.062	-2.66315	8.7e-05
SLC24A3	178.797	783.884	260.827	1935.46	317.04	1246.6	-1.51569	0.0306047
SLC25A10	561.085	323.736	568.27	694.198	1524.32	3419.81	-1.95689	0.000303498
SLC26A2	293.384	386.178	336.301	416.267	727.125	1922.41	-1.59462	0.00483179
SLC27A3	33.5861	157.545	76.5833	379.797	144.736	375.586	-1.74934	0.0235827
SLC31A2	182.748	220.948	289.685	340.811	446.843	654.805	-1.0586	0.0262707
SLC38A4	0	0	0	40.2434	45.9479	24.7096	-7.62507	0.00130184
SLC44A3	39.513	26.898	0	99.3508	149.331	200.148	-2.75502	0.035165
SLC4A9	0	0	0	54.077	272.241	953.792	-11.1558	3.26e-12
SLC5A1	0	0	0	11.3185	0	96.9853	-7.59357	0.0193925
SLC9A2	0	0	0	158.458	166.561	126.637	-9.65148	8.86e-10
SLITRK2	6533.48	4494.84	4697.11	12822.5	10232.6	9467.49	-1.04822	5.44e-06
SLITRK6	3313.17	2487.1	3289.75	1584.58	823.616	1695.7	1.14677	0.000516603
SLURP1	0	0	0	0	36.7583	124.166	-8.16439	0.00450623
SMIM5	141.259	52.8353	51.0555	181.095	443.397	898.195	-2.63551	0.000362594
SMYD4	381.301	284.35	268.597	137.079	74.6653	149.493	1.36894	0.0139431
SNAI2	58.2817	234.397	146.507	160.974	420.423	746.231	-1.597	0.0317543
SOWAHD	0	0	0	56.5923	0	33.9757	-7.33355	0.0279549
SOX2	17.7809	9.60642	38.8466	21.3793	220.55	111.193	-2.41723	0.0347279
SOX21	52.3548	6.72449	0	11.3185	130.951	743.142	-3.90502	0.0111637
SOX6	133.357	82.6152	139.848	203.732	344.609	231.653	-1.13255	0.0496754
SPAG5	32.5983	20.1735	56.6051	70.4259	112.572	183.469	-1.74836	0.0498241
SPATA21	88.9044	46.1108	0	0	0	0	7.98961	0.00761975
SPON1	488.974	754.104	1037.76	2337.89	2014.81	1670.37	-1.40096	6.59e-05
SPX	0	0	0	0	72.3679	14.8258	-7.27849	0.0327053
SQLE	326.97	228.633	189.793	166.004	2077.99	407.709	-1.83048	0.0197067
SRPX2	35.5617	16.3309	97.6715	130.791	263.052	234.124	-2.07275	0.016642
ST14	0	0	0	15.0913	64.327	173.585	-8.81766	1.29e-05
STAP2	152.125	293.956	556.061	543.286	972.946	641.215	-1.10669	0.0453145
STEAP2	0	0	0	51.5618	6.89218	52.508	-7.62732	0.00219464
STXBP2	14.8174	47.0714	66.5942	72.9411	276.836	269.953	-2.27225	0.0112068
SYNE2	528.487	1604.27	1717.02	2251.11	2265.23	3822.58	-1.11544	0.0126684
SYTL1	10.8661	0	38.8466	167.262	249.267	544.23	-4.27845	0.000314937
TACSTD2	217.322	52.8353	87.6824	111.927	1288.84	2131.82	-3.30363	9.19e-05
TAGLN2	2040.85	2938.6	2992.3	4010.5	12048.7	4191.99	-1.34496	0.00123205
TBXAS1	0	0	0	49.0466	0	26.5628	-7.07299	0.0447835
TDRD6	0	0	0	74.1987	0	14.8258	-7.30786	0.0314005
TECTA	22.72	131.608	17.7585	0	0	8.03063	4.35754	0.031428
TEX15	11.8539	21.1341	46.6159	158.458	138.992	35.829	-2.06574	0.0485058
TFAP2A	44.4522	14.4096	94.3418	171.034	399.747	476.278	-2.77594	0.000643114
TFAP2B	0	0	0	57.8499	57.4349	0	-7.68056	0.0151586
TFAP2C	0	0	0	31.4401	36.7583	37.6822	-7.55924	0.00160692
TFAP2D	0	0	0	35.213	102.234	0	-7.93449	0.00912102
TGFA	0	0	0	37.7282	0	52.508	-7.32915	0.0280879
TGM1	401.057	367.926	233.08	364.706	1229.11	1015.57	-1.38087	0.00864341
TGM3	372.41	31.7012	177.585	340.811	384.814	1458.49	-1.90952	0.0238929
THEMIS2	128.417	74.93	130.969	306.856	183.792	258.833	-1.16516	0.0471941
THSD1	44.4522	167.152	216.431	280.446	595.025	635.655	-1.82094	0.00758378
TM4SF1	1635.84	2370.86	2318.59	3775.33	11518	3231.4	-1.55015	0.000519238
TM4SF18	135.332	49.9534	117.65	69.1683	796.047	308.253	-1.95394	0.0241727
TMC6	57.2939	131.608	173.145	300.568	204.468	567.086	-1.56818	0.0202572
TMCO2	0	0	0	50.3042	52.8401	16.679	-7.73613	0.000981928
TMEM154	97.7948	154.663	207.552	425.071	551.375	360.143	-1.53896	0.00258329
TMEM30B	15.8052	3.84257	0	37.7282	104.531	218.68	-4.19553	0.00322193
TMEM40	37.5374	16.3309	41.0664	89.29	240.078	100.074	-2.17803	0.013474
TMPRSS13	15.8052	38.4257	8.87923	133.306	249.267	1679.02	-5.02751	9.51e-08
TNFRSF12A	121.503	248.806	249.728	397.403	7950.13	665.307	-3.86154	0.00160628
TNFRSF9	0	0	0	21.3793	79.2601	0	-7.48471	0.0239466
TNFSF8	0	0	0	13.8337	28.7174	17.9145	-6.75064	0.0215745
TNMD	0	0	0	0	79.2601	15.4435	-7.39768	0.0263328
TNNI1	40.5009	62.4417	33.2971	75.4563	294.066	124.784	-1.85798	0.0279306
TNNT3	194.602	69.1662	16.6485	484.178	928.147	2450.58	-3.78346	2.28e-06
TOP2A	21.7322	0	27.7476	60.3651	71.2192	310.724	-3.16387	0.0244741
TP53TG5	128.417	110.474	144.287	33.9554	20.6765	30.887	2.16259	0.00546678
TP63	183.736	23.0554	35.5169	124.503	1108.49	2664.32	-4.00749	1.9e-05
TPM4	6145.27	6392.11	7930.26	9767.82	42983.1	8838.02	-1.58931	0.0463891
TPMT	1291.09	892.436	1806.92	1497.81	3019.92	4477.38	-1.17312	0.0059044
TRHDE	0	0	0	69.1683	0	18.5322	-7.28642	0.0319075
TRIB2	239.054	268.019	287.465	369.736	920.106	478.131	-1.15373	0.0179824
TRIM29	92.8557	80.6939	134.298	238.945	2165.29	2899.67	-4.10768	3.59e-09
TRPM3	0	0	0	66.6531	0	12.9726	-7.14683	0.0417594
TRPM6	0	0	0	0	56.2862	114.9	-8.25328	0.00333392
TSKU	175.833	164.27	146.507	50.3042	807.534	703.607	-1.6825	0.0431923
TST	3668.79	2039.44	2919.05	3233.3	5614.83	22633.4	-1.86758	0.0322772
TSTD1	1.97565	0	4.43961	45.2738	318.189	54.3612	-6.04608	1.83e-05
UBE2C	20.7443	0	0	84.2596	157.372	243.39	-4.54441	0.00482157
ULK4	265.725	284.35	345.18	174.807	2906.2	407.709	-1.96217	0.015848
USH1C	0	0	0	66.6531	59.7323	25.9451	-8.08262	0.000180309
USP43	0	0	0	0	110.275	19.15	-7.8483	0.0104576
VAV3	119.527	48.0321	49.9456	55.3346	421.572	698.047	-2.43426	0.00615385
VCAN	367.471	540.841	663.722	456.511	3271.49	547.936	-1.44344	0.0349707
VSIG2	27.6591	22.0948	7.76932	72.9411	281.431	42.0064	-2.78111	0.0108129
WNT10A	0	0	0	0	41.3531	165.554	-8.52692	0.00171631
WNT3	0	0	0	0	97.6393	71.6579	-8.23657	0.00338155
WNT7B	0	0	0	0	106.829	71.0402	-8.30776	0.00278907
ZACN	55.3183	99.9067	107.661	114.442	256.159	309.488	-1.37319	0.0478409
ZBED3	165.955	99.9067	190.903	332.008	338.866	532.492	-1.39938	0.00742659
ZBED9	16.793	40.3469	32.1872	0	0	0	7.39345	0.00395458
ZBTB7C	72.1113	125.844	48.8357	110.669	196.427	494.193	-1.70029	0.0309995
ZBTB8A	192.626	106.631	110.99	199.959	346.907	397.825	-1.20425	0.0375276
ZC3H12A	367.471	250.727	317.432	689.168	990.177	1113.17	-1.57835	2.52e-05
ZEB2	254.859	491.849	517.215	928.113	2772.95	850.011	-1.84813	0.00051636
ZMAT1	672.71	335.264	553.842	262.84	170.007	313.812	1.06314	0.0302007
ZNF296	0	0	0	0	73.5166	72.8934	-8.02728	0.00584147
ZNF385A	305.238	278.586	352.949	645.152	1078.63	423.152	-1.19579	0.0100952
ZNF750	0	0	0	22.6369	113.721	394.119	-9.88542	3.76e-08
ZNF879	155.089	305.484	477.258	188.641	93.0445	102.545	1.28892	0.0498347
ZPBP	0	0	0	44.0162	85.0036	0	-7.84312	0.0108504

## Sheet: SP vs. NC
Table S2: The identification of differential expression genes in RNA-Seq data of three comparisons in rumen epithelium
SP vs. NC	SP1	SP2	SP3	NC1	NC2	NC3	log2FoldChange	pvalue
44621	0	0	0	15.5404	33.2202	31.6467	-6.70509	0.0116979
AATK	200.521	105.087	140.403	256.874	305.626	393.386	-1.08342	0.0466518
ABCB1	313.458	430.356	229.75	521.061	1056.4	508.545	-1.10857	0.0419927
ABCB6	1177.01	825.682	1110.46	2468.18	2835.34	1416.63	-1.10676	0.0084163
ABHD17B	693.757	1376.14	736.761	436.96	465.082	355.146	1.15245	0.0125998
ACBD7	10.7559	0	17.7277	56.6768	63.1183	78.2377	-2.66534	0.0371584
ACP7	0	220.182	0	0	0	0	9.16232	0.0190946
ACTA1	642.283	290.24	2695.31	330.919	28338.5	2252.19	-3.0903	0.0158417
ADAMTS14	0	0	0	88.6717	56.4743	25.0536	-7.78553	0.000336133
ADAMTSL1	0	0	12.7639	91.4142	56.4743	65.9306	-3.93145	0.0399705
ADCY4	486.322	415.343	494.956	969.904	1544.74	753.807	-1.22305	0.00560123
ADCY5	110.632	205.169	132.603	653.611	342.168	185.924	-1.41141	0.0410964
ADIG	0	0	0	23.7677	36.5422	36.9212	-6.97905	0.00494272
AGPS	1366	4568.77	1533.8	830.955	1003.25	1436.41	1.18838	0.0476318
AHRR	11.5242	335.277	0	0	0	0	9.81788	0.00181654
AKAP5	166.717	280.231	219.823	129.808	50.6608	78.6772	1.35749	0.0430975
ALDH1A3	174.4	2847.35	333.989	288.869	159.457	321.742	2.11949	0.0359115
ALDH6A1	643.051	820.678	441.773	243.162	201.813	416.242	1.13952	0.031804
ALPL	306.544	2602.15	133.312	53.9344	135.372	124.829	3.27099	0.00207005
AMPH	26.8898	0	0	91.4142	189.355	109.445	-3.78421	0.0417339
ANKRD24	294.251	2457.03	36.8735	87.7576	159.457	282.183	2.39278	0.0493996
ANXA1	5628.42	89959.3	1411.83	1325.51	10245.1	4601.08	2.58441	0.0358347
APOB	0	115.095	0	0	0	0	8.22135	0.0355799
AQP7	0	0	0	26.5101	83.0504	15.3838	-7.33976	0.00267703
AREL1	1665.63	1741.44	2035.13	2695.8	5763.7	2539.21	-1.01467	0.0251554
ARID5A	223.57	0	155.294	120.667	2741.49	272.953	-3.0386	0.0393895
ARL4D	31.4995	0	34.7462	86.8435	220.914	89.6657	-2.51296	0.0419124
ARRDC4	1703.28	4803.97	633.232	541.172	735.827	638.209	1.89619	0.00924011
ART4	0	0	4.25464	135.293	0	101.533	-5.52063	0.0419824
ARTN	0	0	0	46.6212	47.3387	23.2955	-7.24818	0.00214408
ASB16	11.5242	0	0	79.5303	40.6947	112.961	-4.20068	0.0275858
ATG14	1445.14	2381.97	1467.85	1099.71	483.353	1008.74	1.02818	0.0356963
ATG7	931.924	1256.04	791.362	340.061	166.101	714.688	1.28403	0.0455797
ATP9B	1084.04	665.55	1355.1	3034.95	1609.52	2974.79	-1.29083	0.00575517
BARX1	2536.09	835.69	2507.4	3622.74	7445.47	3049.51	-1.26144	0.0341891
BCAN	0	0	0	100.556	37.3727	44.3933	-7.88516	0.000189435
BCAT2	2020.58	2622.17	5517.55	7264.68	10830.6	5802.78	-1.23319	0.0168889
BICDL1	15.3656	420.347	63.8195	33.8232	0	11.428	3.45882	0.0486949
BRF1	1952.97	635.525	1652.22	3807.4	2557.95	2534.37	-1.0654	0.0418018
BROX	702.208	1391.15	563.03	472.611	328.049	443.054	1.08797	0.0368201
BZW1	4824.03	17374.4	5365.1	3499.33	4034.59	4332.96	1.21497	0.0359118
C10H15orf59	450.981	230.19	671.523	832.783	1539.75	1077.75	-1.34109	0.0156249
C16H1orf74	93.7302	535.442	153.876	42.0505	39.8642	109.884	2.01301	0.0332898
C1QTNF4	9.21937	0	8.50927	63.0758	107.966	45.7119	-3.42588	0.00662007
C21H15orf39	486.322	300.248	660.887	1007.38	1810.5	664.141	-1.2595	0.0281667
C29H11orf86	0	305.252	0	0	0	0	22.9641	4.22295e-09
C5AR2	162.107	735.608	0	0	22.4236	7.91168	4.88419	0.0236545
C5H12orf60	0	0	14.8912	234.02	64.7793	53.6236	-4.43865	0.0168166
C8H8orf58	198.216	530.438	264.497	79.5303	133.711	158.234	1.40539	0.0344317
CA8	44.5603	85.0703	10.6366	0	0	0	8.50619	0.000413865
CACNG4	17.6705	0	18.4368	86.8435	128.728	54.9422	-2.78741	0.0235237
CALCR	19.9753	260.215	0	0	0	0	9.50944	0.00281357
CAMK1D	489.395	1351.12	191.459	198.369	178.558	162.629	1.90634	0.0141149
CAPN5	491.7	465.384	527.575	1163.7	827.182	1078.63	-1.04514	0.00225923
CARD9	188.229	115.095	102.111	474.44	456.777	146.806	-1.40409	0.0463521
CCDC102B	99.1082	1045.86	4.96374	5.48485	29.0677	2.63723	4.95091	0.00168076
CCDC115	773.659	790.653	504.174	268.758	480.862	254.053	1.04144	0.0355023
CCDC183	212.045	205.169	456.664	587.793	945.114	449.207	-1.17305	0.0467281
CCDC71L	915.791	2121.75	1184.21	766.051	233.372	666.339	1.33885	0.0308201
CCDC73	427.164	845.699	218.405	165.46	139.525	183.727	1.59969	0.0149809
CCIN	0	0	0	24.6818	14.9491	17.142	-6.2022	0.035945
CCNJL	0	0	0	25.596	89.6945	5.71399	-7.29336	0.00524949
CCR5	0	0	0	49.3636	142.016	0	-7.95521	0.017351
CCZ1	1646.43	4498.72	1545.85	1071.37	1237.45	1191.59	1.1327	0.0346663
CD180	0	220.182	0	0	0	0	9.16232	0.0190946
CD200	100.645	55.0455	229.75	450.672	578.861	276.469	-1.73779	0.0174802
CD3D	19.9753	0	21.9823	61.2475	249.982	29.8886	-2.93984	0.0387931
CDH19	315.763	225.186	394.972	777.935	516.574	674.251	-1.06091	0.0181908
CDH23	133.681	345.285	290.024	585.051	723.369	465.91	-1.21789	0.0284678
CDKN1A	762.134	6130.06	409.154	182.828	729.183	596.013	2.27359	0.0239289
CDR2	1307.61	345.285	817.599	584.137	11731.7	728.753	-2.39886	0.0272655
CDSN	19.207	160.132	0	0	0	0	8.86412	0.00934383
CFAP46	0	0	0	31.0808	41.5252	14.0652	-6.81198	0.00931839
CGN	314.227	1946.61	59.5649	135.293	120.423	170.98	2.43799	0.0245886
CHMP5	3672.38	10133.4	3984.47	2627.24	3064.56	3120.72	1.01208	0.0440028
CHP1	1815.45	8932.38	1874.17	969.904	1915.97	1669.36	1.46882	0.0416864
CHRDL2	78.3646	0	87.22	225.793	1200.08	86.5889	-3.16508	0.0207763
CHST2	227.411	320.265	183.658	765.137	568.065	339.763	-1.20512	0.0264469
CLEC4E	0	280.231	0	0	0	0	22.8452	5.07952e-09
CLEC7A	39.9506	425.351	0	0	0	0	10.243	0.000488259
CLSTN3	20.7436	0	0	101.47	115.44	76.9191	-3.73393	0.0480902
CNIH3	0	300.248	22.6914	0	0	0	9.71481	0.00176255
COL4A2	14782.5	8411.95	16899.4	20668.7	38763	21859.1	-1.01931	0.0225858
COL9A1	0	0	0	54.8485	29.8982	35.6025	-7.28616	0.00177935
CPNE5	0	220.182	0	0	0	0	9.16232	0.0190946
CPVL	0	350.289	0	0	0	0	23.1152	3.33426e-09
CRCT1	132.913	215.178	0	0	0	0	9.82585	0.000857519
CST7	0	260.215	0	0	0	0	22.742	5.95936e-09
CTNND2	11.5242	0	0	114.268	127.898	47.0305	-4.50189	0.0137392
CTSK	2271.04	11049.1	899.146	1492.79	1324.65	1678.59	1.65995	0.047091
CTSO	288.105	495.409	152.458	102.384	127.067	111.643	1.44376	0.0275358
CUNH7orf50	642.283	550.455	1049.48	2080.59	2121.11	1577.06	-1.35992	0.00102476
CUNH9orf172	2112	750.62	2531.51	8428.39	2123.6	4645.03	-1.49222	0.0250599
CYGB	872.767	4748.92	253.86	269.672	248.321	310.314	2.824	0.0026592
DAGLA	13.0608	0	21.2732	171.859	83.0504	79.5563	-3.15505	0.0080693
DCN	8973.52	57272.3	3894.41	3921.67	9607.27	5768.49	1.86162	0.0396759
DENND6B	2153.49	715.591	2944.21	6585.48	3937.42	2981.82	-1.21351	0.0477281
DEUP1	49.17	780.645	240.387	56.6768	17.4406	17.142	3.54825	0.00129072
DMPK	30206.5	19135.8	47362.6	43985.8	93413.5	58077.9	-1.01519	0.0387299
DNASE1L2	0	0	0	38.3939	53.9828	5.27445	-6.98373	0.00928088
DOCK2	0	0	0	85.9293	0	56.2608	-7.527	0.0295677
DOCK5	0	0	0	0	76.4064	48.3491	-7.33848	0.0388425
DPH6	96.0351	485.401	41.1282	35.6515	31.5592	60.6562	2.26532	0.0364404
DPY19L3	82.206	225.186	7.09106	10.0556	15.7796	0	3.60547	0.0495737
DPYSL2	1186.99	2527.09	304.206	486.323	362.1	566.124	1.50276	0.0475077
DUOX2	165.949	2612.16	45.3828	0	68.9319	132.74	3.80396	0.0256882
DUOXA2	183.619	505.418	379.372	178.258	111.288	101.533	1.44336	0.0241513
DUSP14	733.708	1125.93	478.647	185.571	469.235	196.913	1.45336	0.0196244
DUSP8	958.814	115.095	697.76	1324.59	2932.51	1281.25	-1.63809	0.0366606
E2F7	0	0	0	23.7677	34.0507	8.35121	-6.42237	0.0258209
EFCC1	56.0845	25.0207	134.73	245.904	534.845	98.4564	-1.99963	0.038203
EGFL7	2630.59	695.575	3552.62	7329.59	5554.41	4615.58	-1.34481	0.0299695
EGR3	0	0	7.09106	135.293	73.0844	32.5258	-4.87749	0.00859185
EHBP1L1	7551.43	6360.25	10845.1	19046.1	24214.2	12437.6	-1.16929	0.00417706
EMID1	0	0	12.0548	57.5909	151.982	90.1052	-4.4832	0.0129958
ENHO	3155.33	2837.34	6269.92	5895.3	21391.3	5414.22	-1.41455	0.0329022
EPB41L5	471.724	1771.46	436.809	309.894	289.846	432.945	1.36893	0.0494444
EPSTI1	27.6581	0	0	48.4495	191.846	159.992	-3.78504	0.0464051
ERC2	0	0	0	63.9899	49.8303	2.63723	-7.23779	0.00712559
ERO1A	811.304	6460.34	966.512	848.323	936.809	566.124	1.80701	0.0299568
F2R	997.228	1321.09	379.372	241.333	220.914	453.163	1.55448	0.0152701
FAAP24	189.765	110.091	117.712	293.439	376.218	320.862	-1.23203	0.0174038
FAM102B	113.706	540.446	10.6366	0	0	0	10.7558	2.07513e-07
FAM129A	1694.83	690.57	738.889	4926.31	4212.32	614.474	-1.64075	0.0362415
FAM131C	0	0	0	46.6212	72.2539	34.7235	-7.63795	0.000447175
FAM221B	200.521	220.182	328.316	928.768	377.049	424.593	-1.20364	0.0402805
FAM65C	1126.3	345.285	2165.61	4651.15	6707.98	1317.29	-1.79853	0.0239596
FBXO48	181.314	155.128	190.04	89.5859	49.8303	56.2608	1.43494	0.0204856
FGF12	238.167	0	783.562	23.7677	9.13555	47.0305	3.67638	0.0187009
FGF18	0	0	0	16.4545	125.406	0	-7.52323	0.0374376
FGF20	12.2925	325.269	0	0	0	0	9.77881	0.00192264
FHL2	3057.76	1346.11	2427.98	3921.67	6689.71	3209.5	-1.01434	0.0386056
FKBP5	11419	2452.03	3929.87	3354.9	899.436	2220.98	1.45948	0.0434191
FLNB	7082.01	3172.62	13170.9	21884.6	28977.1	14034.4	-1.46941	0.012734
FLT1	453.286	275.227	557.357	744.111	1062.21	992.915	-1.11126	0.0137951
FMN1	24.585	225.186	10.6366	0	0	9.23029	4.77099	0.0313245
FMN2	3.8414	0	0	47.5354	47.3387	18.9001	-4.55934	0.0296853
FMO1	0	305.252	0	0	0	0	22.9641	4.22295e-09
FRMPD1	21.5119	520.43	64.5287	31.0808	28.2371	36.9212	2.63993	0.0312402
GAPT	0	280.231	0	0	0	0	22.8452	5.07952e-09
GCAT	281.959	180.149	539.63	712.116	1687.58	441.296	-1.49604	0.036115
GCFC2	187.46	65.0537	128.348	42.0505	39.0337	23.735	1.88116	0.0213226
GCNT3	124.461	1591.31	27.6551	30.1667	0	39.5584	4.63845	0.00541568
GEN1	101.413	265.219	121.257	29.2525	3.32202	65.4911	2.3006	0.048488
GLRB	0	0	0	35.6515	91.3555	0	-7.36356	0.0426457
GNA15	70.6818	1381.14	0	7.31313	0	22.4164	5.60039	0.0106829
GNG12	3959.72	9562.9	2935.7	1810	1871.13	2076.82	1.51376	0.00406918
GNPDA1	984.167	2381.97	1060.82	517.404	940.961	652.274	1.06452	0.0464671
GPC6	36.1092	0	34.7462	225.793	225.897	141.092	-2.97972	0.00578735
GPR1	116.01	1916.58	26.2369	80.4445	78.8979	72.0842	3.1488	0.013978
GPR162	0	0	0	182.828	18.2711	0	-8.02655	0.0181168
GPR21	24.585	0	46.801	42.0505	379.54	85.2703	-2.77438	0.0498084
GPR4	0	0	8.50927	0	305.626	88.7866	-5.41914	0.0369547
GPR68	0	0	0	16.4545	63.9488	43.5142	-7.32888	0.0021248
GPSM1	606.173	275.227	721.87	1263.34	1057.23	911.161	-1.00115	0.0459729
GPX3	6538.07	4348.59	733.216	951.621	1670.97	1456.19	1.51016	0.0425615
GREM1	2442.36	7641.31	4248.96	1496.45	1840.4	2391.52	1.32163	0.0106057
HAGHL	414.872	795.657	1231.01	1448.91	2489.02	1412.67	-1.13149	0.0390978
HAP1	331.897	315.26	255.278	1937.07	290.677	690.514	-1.69379	0.0231199
HAPLN4	0	230.19	0	0	0	0	9.2267	0.0182644
HAS1	0	0	0	17.3687	67.2708	2.63723	-6.82184	0.0190047
HEATR5B	521.663	1030.85	572.958	378.455	238.355	385.914	1.07634	0.0328814
HERC5	170.558	1461.21	106.366	85.9293	116.271	142.41	2.32677	0.0237892
HID1	1213.12	595.492	1778.44	4003.94	3947.39	2177.03	-1.49324	0.00503666
HILPDA	293.483	1956.62	118.421	108.783	85.5419	125.708	2.88193	0.00402085
HINT3	458.664	860.711	675.069	246.818	104.644	439.538	1.32998	0.0476275
HMGN5	414.872	2892.39	170.895	196.54	110.457	94.061	3.11354	0.00190314
HOPX	308.849	2482.05	97.1475	257.788	185.202	126.147	2.33966	0.0290885
HOXD9	6.14624	0	0	83.1869	212.609	70.326	-5.65542	0.00075636
HPSE	6.14624	220.182	0	0	0	0	9.20049	0.00665592
HRCT1	13.8291	50.0413	24.1096	124.323	158.626	47.9096	-1.9763	0.0448415
HRH2	15.3656	0	0	62.1616	290.677	25.0536	-4.51215	0.0212822
HS3ST4	0	0	0	0	124.576	4.83491	-7.39078	0.0467932
HSD17B1	188.997	185.153	324.061	472.611	567.234	411.407	-1.04517	0.031938
IER3	4885.5	4578.78	4622.66	6266.44	17972.1	9191.61	-1.24671	0.00804887
IFT81	874.303	1326.1	1027.49	615.217	270.744	647.439	1.07103	0.0340704
IGFN1	0	0	0	36.5657	0	112.961	-7.60023	0.0276136
IL1B	48.4017	595.492	0	0	0	12.7466	5.63663	0.0344434
IL34	361.092	320.265	382.208	838.268	995.775	373.167	-1.04996	0.0474982
IL7	39.9506	285.236	0	0	0	4.39538	6.15386	0.0239095
IMPA2	373.384	4613.81	117.712	287.955	247.49	441.296	2.38334	0.0345296
ISG20	0	0	0	15.5404	0	129.224	-7.55375	0.0330526
ITGA7	5841.24	3072.54	10053	13280.6	29276.9	14982.5	-1.60035	0.00461558
ITGB3BP	853.56	1796.48	747.398	692.919	424.388	459.756	1.10227	0.0368004
JPH3	344.958	630.521	1114.01	2786.3	2240.7	1141.48	-1.56044	0.00944588
JUND	5755.96	3292.72	3105.88	5764.58	17824.3	5407.19	-1.25397	0.0354569
KANK4	69.9135	0	128.348	458.899	1174.33	138.015	-3.13409	0.0143599
KCND3	19.207	0	8.50927	23.7677	222.575	25.9327	-3.19862	0.0424103
KCNIP3	0	345.285	0	0	0	0	22.103	1.55657e-08
KCNJ12	0	0	0	52.1061	0	61.0957	-7.19837	0.0479144
KCTD11	169.79	145.12	207.768	512.833	390.337	280.865	-1.16889	0.0211278
KCTD14	0	365.302	0	0	0	0	23.2088	2.88027e-09
KIAA0101	259.679	975.806	9.92748	0	0	61.9748	4.32079	0.0447156
KLHL34	0	0	0	21.9394	40.6947	3.95584	-6.43131	0.0311674
KLK12	972.643	1976.63	0	43.8788	47.3387	28.5699	4.62145	0.00494439
KLK13	76.8281	160.132	0	0	0	0	9.26957	0.00327096
KLK14	142.132	140.116	31.2007	14.6263	36.5422	10.1094	2.35158	0.030044
KRT23	220.497	885.732	0	0	0	4.83491	7.77765	0.00102556
KRT4	1646.43	1816.5	26.2369	19.197	0	138.015	4.46847	0.00761254
KRT78	645.356	11184.2	33.328	101.47	287.354	585.464	3.60489	0.00955245
LACTB2	929.62	2111.74	1586.98	670.98	494.15	977.092	1.10816	0.0272135
LAIR1	0	0	0	64.9041	26.5761	30.7676	-7.30847	0.00189632
LAT	0	0	0	148.091	102.152	47.9096	-8.59453	4.20698e-06
LAYN	238.935	445.368	336.825	958.02	1027.33	542.389	-1.31731	0.00792252
LDLR	116.01	0	143.239	106.04	2067.13	193.397	-3.17522	0.0291921
LGALS3	943.449	5829.82	171.604	137.121	614.573	420.637	2.56488	0.0187768
LIN9	557.003	1306.08	363.771	400.394	215.101	286.139	1.29767	0.0448576
LITAF	431.005	2106.74	299.952	223.051	330.541	335.807	1.66804	0.0414196
LMF1	412.567	155.128	290.733	836.44	844.623	435.582	-1.28876	0.0265907
LOC100860961	4330.03	9693.01	4629.04	2285.35	4453.16	2464.49	1.0182	0.0432077
LOC100861170	1430.54	29889.7	121.966	381.197	1236.62	831.166	3.68214	0.00552453
LOC102168412	324.214	0	1373.54	0	0	0	12.1151	0.00193004
LOC102168967	820.524	505.418	1750.78	2065.05	3944.06	1952.43	-1.36767	0.0223972
LOC102169699	184.387	65.0537	254.569	924.197	845.453	310.753	-2.02628	0.00538124
LOC102170010	0	0	0	36.5657	11.6271	14.0652	-6.3347	0.0304385
LOC102170311	0	155.128	0	0	0	0	8.65475	0.0268823
LOC102170604	21.5119	290.24	11.3457	0	0	12.7466	4.62843	0.0385311
LOC102170877	19.9753	35.0289	10.6366	63.0758	118.762	70.7656	-2.02222	0.0348912
LOC102171558	0	0	0	104.212	107.135	86.5889	-8.59405	1.32299e-06
LOC102171764	12133.5	189822	4059.63	1410.52	10307.4	1564.31	3.95515	0.00142179
LOC102172613	301.166	1321.09	200.677	188.313	86.3724	134.938	2.14657	0.0120756
LOC102173185	0	0	0	0	158.626	80.8749	-8.2793	0.00783777
LOC102173562	300.398	625.517	532.539	709.374	1264.86	999.509	-1.0347	0.0343714
LOC102173569	9.98765	1411.17	87.9291	3.65657	39.0337	74.7214	3.67661	0.0170055
LOC102173854	8.45109	240.198	0	0	0	0	9.33657	0.00486076
LOC102174022	1200.82	16263.4	254.569	13.7121	1693.4	312.072	3.13311	0.0335632
LOC102174023	0	0	0	0	116.271	15.3838	-7.41569	0.0392908
LOC102174582	573.137	435.36	741.725	1621.69	888.64	1102.8	-1.03945	0.0195918
LOC102175120	3158.4	6640.49	2645.67	2150.06	1780.6	1724.31	1.13611	0.0151468
LOC102175315	233.557	2056.7	19.855	0	86.3724	57.5794	4.0014	0.0190455
LOC102175356	0	110.091	0	0	0	0	8.15674	0.0370642
LOC102175415	421.018	295.244	179.404	1186.56	824.691	793.365	-1.64636	0.0011812
LOC102175436	0	0	0	0	132.05	18.9001	-7.61304	0.0290708
LOC102175610	3405.79	3002.48	5756.52	6853.32	15747.2	5360.16	-1.20003	0.0275641
LOC102176353	627.685	1586.31	56.0194	7.31313	0	68.1283	4.90205	0.00211157
LOC102177756	313.458	525.434	433.264	120.667	141.186	143.729	1.64123	0.000430698
LOC102177812	0	0	0	15.5404	55.6438	4.39538	-6.61421	0.0237571
LOC102178119	666.868	1060.88	365.19	2272.56	2396	1098.84	-1.46875	0.00980141
LOC102178261	361.092	335.277	294.988	498.207	935.978	645.241	-1.06936	0.0160668
LOC102178318	0	0	0	54.8485	14.1186	1.31861	-6.50889	0.0381944
LOC102179113	228.179	265.219	350.298	117.924	99.6605	145.926	1.21522	0.0191091
LOC102179411	756.756	9077.5	143.949	119.753	439.337	1078.63	2.60581	0.0374936
LOC102179966	0	80.0661	0	0	0	0	7.6931	0.0493506
LOC102180517	376.458	410.339	331.153	434.217	1949.19	550.741	-1.39351	0.0442081
LOC102180595	0	0	0	0	110.457	40.877	-7.61692	0.026095
LOC102181154	0	0	0	8.22727	44.0167	6.59306	-6.25313	0.0434971
LOC102181212	68.377	220.182	7.09106	9.14142	3.32202	10.5489	3.65877	0.00897139
LOC102181800	0	100.083	0	0	0	0	8.01811	0.0404283
LOC102182573	0	0	0	27.4242	24.9151	9.66983	-6.3287	0.0296893
LOC102183271	0	0	0	10.0556	46.5082	17.5815	-6.58739	0.0190228
LOC102183959	33.8043	505.418	37.5826	7.31313	57.3048	21.9769	2.72286	0.0447729
LOC102184252	427.932	1030.85	225.496	114.268	154.474	115.159	2.12509	0.00262687
LOC102184601	180.546	275.227	143.949	605.162	478.37	331.411	-1.25587	0.0185763
LOC102184800	356.482	1866.54	178.695	110.611	213.44	268.118	2.01379	0.0302276
LOC102184901	0	250.207	0	0	0	0	22.6847	6.50992e-09
LOC102184922	197.448	95.0785	219.114	617.046	852.097	731.83	-2.07879	3.87689e-05
LOC102185096	0	140.116	0	0	0	0	8.50705	0.0296128
LOC102186288	158.266	1085.9	0	36.5657	0	7.47214	4.82093	0.0276301
LOC102186527	159.034	105.087	0	0	0	0	9.42966	0.00222839
LOC102186893	0	0	0	17.3687	285.693	58.4585	-8.87308	2.535e-05
LOC102186941	116.779	2041.69	34.0371	25.596	103.813	44.8328	3.64964	0.0055808
LOC102187863	0	0	0	33.8232	39.8642	8.79075	-6.74015	0.0129316
LOC102188481	241.24	185.153	114.875	10.9697	7.47454	61.9748	2.73833	0.0106961
LOC102188713	49.9382	10.0083	39.0008	45.7071	215.931	223.725	-2.24668	0.0300842
LOC102188814	188.229	820.678	89.3474	47.5354	42.3557	163.948	2.10136	0.0438319
LOC102188837	324.214	135.112	294.279	633.5	1394.42	262.843	-1.59463	0.0340844
LOC102190222	50.7065	135.112	11.3457	0	0	0	8.99674	8.11317e-05
LOC102190462	19.207	85.0703	26.2369	0	0	0	8.39931	0.00046572
LOC102190765	0	0	0	0	119.593	10.1094	-7.39408	0.0425981
LOC102190935	557.772	450.372	341.08	992.758	1350.4	818.859	-1.22859	0.00412003
LOC102191280	660.721	260.215	674.36	1796.29	3439.95	1554.64	-2.08135	0.000231128
LOC102191415	0	275.227	0	0	0	0	22.7735	5.67225e-09
LOC102191429	0	0	0	89.5859	40.6947	18.9001	-7.59523	0.000938245
LOC106501724	158.266	1376.14	121.966	169.116	135.372	78.6772	2.10544	0.0389977
LOC106502218	0	110.091	0	0	0	0	8.15674	0.0370642
LOC106502505	114.474	205.169	197.841	470.783	690.98	390.749	-1.59496	0.00253101
LOC106502686	1308.38	860.711	3548.37	5747.21	4663.28	4300.44	-1.36105	0.021337
LOC106502871	0	0	0	23.7677	53.1523	18.9001	-6.95706	0.0062909
LOC106503045	0	0	0	119.753	0	976.653	-10.4741	7.34753e-05
LOC106503288	25.3533	0	26.946	85.9293	145.338	104.61	-2.58908	0.0279561
LOC106503342	0	0	0	37.4798	26.5761	21.0978	-6.78681	0.00889905
LOC106503347	0	0	0	25.596	36.5422	1.75815	-6.3716	0.0408935
LOC106503502	202.826	780.645	74.4561	63.0758	57.3048	76.04	2.41747	0.0108299
LOC106503506	237.399	150.124	234.714	513.748	348.812	501.073	-1.11667	0.018747
LOC106503566	0	0	0	39.3081	16.6101	11.428	-6.44777	0.0240582
LOC106503629	48.4017	0	952.329	3400.61	2713.26	1680.35	-2.95707	0.0379406
LOC106503731	0	0	0	0	88.0335	31.6467	-7.27835	0.0436652
LOC106503777	0	0	0	23.7677	48.9998	13.6257	-6.80743	0.0101038
LOC106503786	0	0	0	10.9697	61.4573	10.1094	-6.74159	0.016282
LOC106503990	0	0	14.8912	129.808	119.593	61.5353	-4.25371	0.0190646
LOC108633237	702.208	665.55	146.785	105.126	26.5761	192.957	2.21762	0.0178926
LOC108633266	85.2791	260.215	77.2926	5.48485	0	31.2072	3.50571	0.0274454
LOC108633283	33.0361	0	78.0017	143.52	309.778	180.65	-2.46604	0.042319
LOC108633784	0	190.157	0	0	0	0	8.94994	0.022073
LOC108633795	197.448	170.141	0	0	0	0	9.90608	0.000686143
LOC108633797	1331.43	540.446	0	0	0	2.19769	9.67409	0.00505573
LOC108633800	1042.56	15968.2	4.25464	166.374	67.2708	119.994	5.58806	0.000238006
LOC108633801	6243.82	119679	782.853	1042.12	1050.59	4222.64	4.32632	0.000896906
LOC108633810	305.007	2146.77	14.1821	20.1111	122.915	15.8234	3.95501	0.00504501
LOC108633921	60.6942	705.583	73.747	56.6768	58.1353	50.9864	2.32822	0.0328626
LOC108634081	12937.8	81062	54849.4	27389.5	5088.5	17764.4	1.56682	0.0459353
LOC108634248	81.4377	590.488	160.967	63.0758	31.5592	84.3912	2.20332	0.021225
LOC108634349	0	0	11.3457	68.5606	139.525	76.04	-4.48647	0.0126815
LOC108634555	0	0	0	5.48485	63.9488	20.2187	-6.86143	0.0135354
LOC108634705	1598.02	1401.16	2316.65	3621.83	4659.13	3093.47	-1.09491	0.00321814
LOC108634721	6.14624	210.174	0	0	0	0	9.13504	0.00744872
LOC108634799	1559.61	18024.9	397.808	141.692	2107.82	253.613	2.99659	0.0208401
LOC108634846	1134.75	1561.29	760.162	3498.42	5340.97	2097.47	-1.66522	0.00105159
LOC108634856	0	235.194	0	0	0	0	22.6006	7.40925e-09
LOC108634876	257.374	1541.27	684.287	155.404	253.304	422.396	1.57309	0.0429904
LOC108635122	2952.5	33262.5	53.8921	150.833	0	175.376	6.79649	0.00578639
LOC108635164	0	0	0	12.798	24.0846	19.7792	-6.19988	0.0365128
LOC108635399	0	0	0	153.576	0	25.0536	-7.85574	0.0197877
LOC108635453	6.14624	210.174	11.3457	0	9.96605	2.19769	4.21281	0.0335763
LOC108635587	0	0	0	45.7071	118.762	22.856	-7.92407	0.000286868
LOC108635606	28.4264	340.281	4.25464	9.14142	3.32202	6.59306	4.27456	0.00616876
LOC108636012	5293.45	12630.4	6820.18	2879.55	2556.29	4670.97	1.29084	0.00755339
LOC108636024	281.191	135.112	190.75	933.339	440.167	344.597	-1.48922	0.0180262
LOC108636205	13.0608	0	31.9098	80.4445	114.61	112.522	-2.67469	0.0300617
LOC108636287	0	260.215	0	0	0	0	22.742	5.95936e-09
LOC108636383	212.814	220.182	136.148	85.9293	17.4406	67.2493	1.73414	0.0404235
LOC108636400	0	180.149	0	0	0	0	8.87158	0.0232701
LOC108636557	0	0	0	83.1869	56.4743	0	-7.50051	0.0341078
LOC108636587	29.1947	0	14.1821	105.126	60.6268	185.485	-2.92029	0.0196585
LOC108636604	0	385.318	0	0	0	0	23.2893	2.53797e-09
LOC108636839	0	0	0	36.5657	16.6101	6.59306	-6.27524	0.0370632
LOC108637132	0	0	0	21.0253	64.7793	17.5815	-7.06666	0.00528315
LOC108637157	0	0	0	19.197	44.0167	16.2629	-6.68728	0.0130841
LOC108637178	0	0	0	18.2828	41.5252	13.6257	-6.57308	0.0176675
LOC108637268	0	0	0	4.57071	34.0507	24.6141	-6.35857	0.0339038
LOC108637352	0.768281	90.0744	0.709106	0	0.830504	0.439538	6.10699	0.02119
LOC108637373	0	905.748	87.22	0	0	23.735	5.37394	0.0400197
LOC108637376	0	0	0	27.4242	50.6608	24.6141	-7.05727	0.0041466
LOC108637380	0	0	0	85.9293	0	36.9212	-7.31588	0.0414711
LOC108637665	0.768281	10.0083	162.385	0.914142	0.830504	0.439538	6.35517	0.00223861
LOC108637892	1.53656	255.211	2.12732	5.48485	1.66101	7.0326	4.16603	0.0314461
LOC108637971	0	250.207	0	0	0	0	22.6847	6.50992e-09
LOC108637984	928.851	160.132	707.688	1468.11	2197.51	1563.44	-1.53363	0.0221237
LOC108638012	0	200.165	0	0	0	0	9.02426	0.0209875
LOC108638215	18.4387	180.149	0	0	0	3.07676	5.94246	0.0412836
LOC108638226	0	0	0	13.7121	34.0507	7.0326	-6.15035	0.0459643
LOC108638502	85.2791	0	50.3465	291.611	288.185	181.529	-2.44648	0.0350646
LOC108638585	122.925	320.265	37.5826	35.6515	33.2202	22.4164	2.38157	0.0178665
LOC108638604	762.134	250.207	787.817	2045.85	3023.87	1364.76	-1.82983	0.00195299
LPAR5	13.0608	255.211	24.8187	0	0	0	9.56837	2.79326e-05
LRFN2	0	0	0	12.798	56.4743	6.59306	-6.61979	0.0219587
LRRC39	169.022	0	138.985	596.02	1231.64	168.782	-2.68001	0.0367492
LRRIQ1	0	105.087	0	0	0	0	8.08908	0.0386747
LRRTM4	0	0	0	17.3687	117.932	8.35121	-7.54106	0.00306304
LY6G6C	0	230.19	12.0548	0	0	0	9.2988	0.00467861
LYNX1	14601.9	9617.95	28781.9	28243.3	46281.5	39581.2	-1.10597	0.0275897
LYPD1	0	0	0	39.3081	31.5592	5.27445	-6.62458	0.0195654
MAMDC4	581.588	125.103	429.009	2161.94	1203.4	1081.7	-1.95801	0.00307056
MAP1B	1446.67	885.732	1681.29	2873.15	4656.64	1962.1	-1.23864	0.0110927
MAPK6	1177.77	4849.01	1342.34	941.566	934.317	1136.2	1.28787	0.0437511
MBD3	1724.02	955.79	1485.58	2905.14	3876.79	1821	-1.04318	0.0217644
MDK	89.8888	0	106.366	418.677	193.508	416.242	-2.36047	0.0456147
MDM1	116.779	540.446	106.366	44.7929	102.983	65.4911	1.82511	0.0467396
MEX3B	57.621	265.219	38.2917	6.39899	0	27.2513	3.40108	0.0421461
MFAP3L	256.606	350.289	109.202	36.5657	62.2878	123.071	1.67779	0.0414027
MIER2	510.138	290.24	377.954	1025.67	603.777	864.131	-1.07286	0.0186098
MISP	0	195.161	0	0	0	0	8.98758	0.0215173
MKX	0	0	0	5.48485	58.1353	18.4606	-6.73411	0.0174772
MME	0	0	0	8.22727	100.491	8.35121	-7.2459	0.0076363
MMP14	1143.97	4208.48	702.724	234.02	571.387	1042.58	1.70947	0.0389476
MMP2	1381.37	13230.9	281.515	515.576	1319.67	676.009	2.56748	0.0203888
MOV10	625.38	570.471	372.281	1498.28	798.115	1024.12	-1.08459	0.0178509
MSLN	0	0	3.54553	105.126	132.05	35.163	-5.8713	0.000641388
MYOM2	282.727	0	253.86	367.485	1994.87	817.54	-2.55755	0.0454623
NAPRT	1369.84	1216	1111.17	2857.61	3698.24	1216.2	-1.0716	0.032947
NARFL	1678.69	460.38	1717.45	4819.35	3023.04	2882.05	-1.47142	0.012456
NCDN	1095.57	715.591	775.053	171.859	426.879	245.262	1.61763	0.00221482
NDUFA13	3101.55	3457.86	2996.68	6748.19	9117.28	5143.47	-1.13708	0.000852197
NEGR1	0	0	0	84.101	250.812	36.4816	-8.91163	3.84186e-06
NEPRO	499.382	575.475	438.937	330.919	199.321	183.727	1.0823	0.022827
NFATC4	632.295	410.339	1409.7	1545.81	2083.74	1729.58	-1.12231	0.0445835
NKAIN2	374.153	325.269	794.908	215.737	176.067	257.13	1.20869	0.0347514
NKD2	32.2678	190.157	171.604	220.308	485.845	609.199	-1.75262	0.0375808
NLRC5	144.437	65.0537	123.384	703.889	117.101	845.67	-2.31019	0.0062042
NOTCH4	428.701	320.265	519.066	947.965	976.673	847.868	-1.11752	0.00294652
NR5A1	0	245.203	0	0	0	0	22.6553	6.81085e-09
NRG4	0	1120.93	63.1104	10.9697	0	37.3607	4.6075	0.0394439
NTNG1	112.169	530.438	115.584	1066.8	705.929	514.259	-1.61288	0.0388033
NUPR2	53.0114	375.31	0	0	0	10.1094	5.37808	0.0482723
OGDHL	0	0	0	120.667	0	30.3281	-7.61333	0.027676
OGFOD2	580.82	1731.43	624.722	422.333	255.795	503.271	1.30766	0.03632
OMG	0	0	0	15.5404	67.2708	5.71399	-6.84242	0.0147448
OSM	0	355.294	0	0	0	0	23.1759	3.03308e-09
P97BCNT	1716.34	2582.13	1232.43	663.667	666.895	1267.63	1.08687	0.028621
PALM3	0	0	0	21.0253	14.9491	57.1399	-6.91771	0.00800398
PARP3	24.585	450.372	21.2732	0	0	13.1861	5.19899	0.0140412
PAX8	0	0	0	21.0253	46.5082	3.5163	-6.52488	0.0276788
PCID2	2375.52	1996.65	2910.17	8284.87	4766.26	2503.17	-1.09394	0.034797
PDGFD	119.852	665.55	34.7462	39.3081	7.47454	37.3607	3.27331	0.00749056
PDLIM7	21276	9407.77	30000.9	37021.8	54840.7	38688.5	-1.1049	0.0272012
PHF21B	11.5242	0	0	84.101	21.5931	531.401	-5.6479	0.00261891
PHLDB1	2913.32	2151.78	2724.39	8059.99	4492.2	3507.07	-1.04271	0.0166364
PHOX2A	0	0	0	84.101	0	78.6772	-7.72224	0.021393
PI3	525.504	1326.1	14.8912	0	49.8303	28.1304	4.57833	0.00479328
PIRT	0	0	0	27.4242	65.6098	32.9653	-7.35244	0.00158476
PITPNM1	1677.16	475.393	1084.93	2344.77	3831.95	1775.29	-1.29217	0.0278216
PKHD1	0	0	0	13.7121	36.5422	12.3071	-6.34197	0.0298439
PKP1	547.784	11644.6	226.914	91.4142	1071.35	570.959	2.83985	0.0277923
PLA2G3	0	205.169	0	0	0	0	9.06004	0.0204819
PLEKHA5	1707.89	2281.89	2015.28	936.081	836.318	1099.28	1.06186	0.000699724
PLEKHG2	481.712	475.393	867.237	1581.47	1449.23	1078.19	-1.16591	0.00806631
PLK5	0	0	0	5.48485	67.2708	10.9884	-6.76269	0.018995
PNCK	1515.82	1406.16	2483.29	3640.11	4686.54	2968.2	-1.06098	0.00822079
PNP	270.435	2532.09	160.258	107.869	207.626	237.79	2.41611	0.0191923
POU2F3	0	0	0	29.2525	41.5252	10.9884	-6.7278	0.0124586
PPM1K	1122.46	945.781	1549.4	1364.81	4275.44	2091.32	-1.09395	0.0434851
PPP1R1A	962.656	860.711	2357.78	2142.75	5320.21	2837.22	-1.29842	0.0281071
PPP2R3B	1754.75	615.508	2205.32	4920.82	4239.72	1910.23	-1.27169	0.0385207
PRICKLE4	29.1947	1035.86	75.1652	42.0505	44.0167	64.1725	2.91459	0.0197787
PRKAG3	17.6705	0	37.5826	231.278	166.101	35.6025	-2.89632	0.0308837
PRKCI	68.377	1155.95	141.112	34.7374	85.5419	79.9958	2.76043	0.0125801
PRKCZ	222.033	2011.66	121.257	177.343	202.643	174.496	2.08111	0.041987
PSMC3IP	397.201	1216	223.368	256.874	104.644	161.31	1.80573	0.0231346
PTCH2	11.5242	0	0	127.98	29.0677	70.7656	-4.17139	0.0330364
PTGES	527.041	3492.89	138.276	121.581	274.066	59.3376	3.19027	0.00361539
PTGS2	300.398	160.132	549.557	225.793	3326.17	499.315	-1.99937	0.0450206
PXDN	1391.36	1035.86	1947.91	2671.12	4364.3	1911.99	-1.02955	0.0313894
RAB11FIP1	303.471	1626.34	207.768	58.5051	250.812	239.548	1.95525	0.0428731
RAB11FIP4	61.4624	395.327	0	0	0	2.63723	7.3446	0.0042172
RAB27B	1692.52	2131.76	1111.88	567.682	533.184	899.733	1.29968	0.00386891
RAB37	0	0	0	63.0758	61.4573	18.9001	-7.53866	0.00095183
RAB39A	0	350.289	0	0	0	0	23.1152	3.33426e-09
RAB3B	33.0361	0	9.21838	129.808	111.288	51.8654	-2.70295	0.043159
RAB44	0	220.182	0	0	0	0	9.16232	0.0190946
RAET1E	0	185.153	0	0	0	0	8.91129	0.0226566
RALGPS1	219.728	220.182	139.694	436.96	449.303	316.907	-1.06148	0.0283401
RALYL	0	0	0	29.2525	95.508	0	-7.33783	0.0449106
RGS4	872.767	735.608	558.776	410.45	237.524	271.195	1.23777	0.00668127
RHEBL1	16.1339	485.401	0	0	0	10.9884	5.48819	0.0483829
RND3	2056.69	1115.92	2527.96	1010.13	14106.1	3630.14	-1.71658	0.0458903
RNF123	1148.58	505.418	1652.93	2024.82	2912.58	2493.94	-1.1631	0.0262969
RNF186	0	105.087	0	0	0	0	8.08908	0.0386747
RNF212B	23.0484	150.124	17.0185	0	0	6.59306	4.78523	0.0277714
RNF222	0	335.277	2.83642	0	0	5.27445	5.96021	0.0422184
RNF8	965.729	3512.9	1394.1	824.556	726.691	932.259	1.23809	0.0324111
ROBO2	154.424	820.678	540.339	97.8132	146.999	140.652	1.96812	0.00768086
RPL22L1	2111.24	9622.95	2120.94	1453.49	1653.53	1527.39	1.57848	0.018841
RPN2	426.396	1781.47	299.243	126.152	195.999	242.625	2.14344	0.00734319
RPS6KL1	517.053	205.169	474.392	1690.25	925.182	632.055	-1.43088	0.0182284
RRAD	830.511	360.298	1787.66	3126.36	15185.8	2226.26	-2.78317	0.00120105
RSAD2	94.4985	120.099	280.806	361.086	567.234	1202.14	-2.09632	0.00398592
RXRG	26.1215	0	42.5464	88.6717	226.728	141.092	-2.65972	0.0266189
RYR1	8.45109	0	0	77.702	96.3385	18.4606	-4.3489	0.0299872
S100A1	252.764	2291.89	54.6012	140.778	45.6777	88.7866	3.23573	0.00616311
S100A9	4667.3	50807	44.6737	643.556	236.694	3140.94	3.78714	0.049466
SAPCD1	18.4387	0	33.328	207.51	110.457	43.0747	-2.72176	0.0389399
SATB2	0	0	0	29.2525	194.338	29.8886	-8.36063	0.000104978
SCRIB	1349.87	1105.91	966.512	2515.72	2704.95	1777.49	-1.03122	0.00334612
SEMA4F	152.888	450.372	88.6383	26.5101	56.4743	103.291	1.87625	0.0476794
SGCA	775.195	260.215	1323.19	1708.53	2167.62	1712.88	-1.23849	0.0473599
SH2D4A	94.4985	710.587	0	0	0	10.5489	6.22698	0.0148177
SHC4	200.521	820.678	151.749	73.1313	106.305	149.882	1.81999	0.03213
SHPRH	283.496	775.641	116.293	27.4242	34.8812	200.429	2.15161	0.0451872
SKAP1	1777.03	560.463	185.077	232.192	53.1523	108.566	2.68094	0.00432126
SLC22A14	0	0	0	26.5101	48.1692	4.83491	-6.68729	0.0182575
SLC26A3	15.3656	4608.81	336.825	72.2172	230.88	93.6215	3.64302	0.00813798
SLC30A2	0	0	0	11.8838	22.4236	30.7676	-6.40031	0.0250204
SLC35F2	145.205	220.182	230.459	443.359	352.134	492.722	-1.11913	0.01734
SLC45A4	890.437	640.529	1115.42	1594.26	2726.55	1739.69	-1.19052	0.00498743
SLC47A1	269.666	185.153	332.571	564.94	489.167	667.658	-1.11448	0.0135775
SLC6A14	159.034	405.335	25.5278	0	0	17.142	5.07545	0.00966975
SLC9A2	132.913	2677.21	17.7277	115.182	120.423	90.1052	3.11521	0.0205975
SMCHD1	2045.93	1706.41	1188.46	724.914	639.488	1007.42	1.05776	0.00951435
SMKR1	0	0	0	96.899	27.4066	31.6467	-7.65956	0.00068164
SMPD4	3187.6	1045.86	2889.61	9114.91	4238.89	3126.43	-1.20832	0.0488344
SNRNP70	5688.35	3818.15	4830.43	16199.5	8714.48	6696.36	-1.14002	0.0114085
SNX30	540.101	1911.58	265.915	212.995	244.168	308.116	1.8222	0.0204851
SORCS1	79.1329	0	56.0194	267.844	203.474	233.394	-2.3394	0.0421529
SOX18	335.739	220.182	664.432	850.152	1012.38	1183.67	-1.3095	0.0171169
SPIB	0	205.169	0	0	0	0	9.06004	0.0204819
STYK1	48.4017	620.513	0	0	0	7.47214	6.44797	0.01304
SULF2	811.304	980.81	912.619	993.672	3157.58	1526.07	-1.07064	0.0439946
SULT2B1	215.119	1120.93	39.7099	40.2222	0	47.4701	3.96615	0.0127826
TAF1B	1035.64	1606.33	572.958	564.94	354.625	510.303	1.16418	0.0292127
TCF21	301.934	3457.86	128.348	158.147	332.202	189.88	2.51205	0.0224105
TCIRG1	759.061	365.302	738.889	1980.03	1660.18	1048.3	-1.32338	0.00682708
TEAD4	24.585	0	18.4368	53.0202	174.406	76.04	-2.72264	0.0337384
TGFA	74.5232	885.732	13.473	27.4242	0	37.3607	3.90219	0.0262348
TGM3	955.741	18180	178.695	247.732	278.219	1037.75	3.62582	0.00469531
THAP5	467.883	665.55	269.46	117.924	258.287	84.3912	1.60285	0.020666
THBS3	502.456	490.405	693.506	1421.49	2713.26	570.52	-1.4785	0.0199741
THOC2	613.088	3062.53	217.696	170.03	257.456	336.686	2.34506	0.0112825
THSD1	46.8651	0	126.93	203.854	430.201	452.284	-2.61235	0.0300534
TINAGL1	2411.63	1616.34	3043.48	1966.32	12498.3	4624.38	-1.43185	0.0380002
TMCC2	205.899	170.141	163.803	389.424	432.693	304.16	-1.05647	0.0185806
TMEM63B	982.631	490.405	938.856	1419.66	1814.65	1773.53	-1.04657	0.0129809
TMPRSS11D	512.443	6450.33	118.421	13.7121	192.677	30.7676	4.8997	0.000236782
TNFAIP3	98.3399	1055.87	129.766	47.5354	66.4403	111.643	2.49786	0.0167336
TNFAIP6	8.45109	0	16.3094	47.5354	292.338	47.0305	-3.83487	0.00574538
TNFSF13B	83.7426	670.554	0	0	0	3.07676	7.85241	0.00140182
TNS4	199.753	2401.98	24.8187	40.2222	109.627	228.12	2.7925	0.0357716
TNXB	2303.31	270.223	1588.4	2966.39	6800.17	3274.99	-1.64496	0.0309546
TOMM7	1728.63	735.608	1101.24	2365.8	3380.98	1695.74	-1.05793	0.0325664
TOR4A	15.3656	0	8.50927	27.4242	169.423	60.6562	-3.30107	0.0188274
TPPP3	1581.12	835.69	814.054	3272.63	4054.52	1047.86	-1.37248	0.0252349
TPRG1	49.9382	610.504	0	0	0	1.75815	8.42169	0.000782683
TRIM65	2590.64	585.484	1832.33	3960.06	5027.87	3461.8	-1.31045	0.0250415
TRMT61A	2083.58	935.773	2389.69	3687.65	3408.39	3888.15	-1.01829	0.0235052
TRPV6	0	0	0	11.8838	63.9488	8.35121	-6.77001	0.0160328
TSKS	0	0	0	128.894	55.6438	36.9212	-8.16544	6.16262e-05
TSPAN15	2829.58	1411.17	2479.03	5027.78	4761.28	3889.47	-1.02233	0.00888209
TSPAN7	831.28	780.645	1592.65	3213.21	2204.16	2188.46	-1.24335	0.00584413
TSSK3	53.7796	230.19	14.8912	0	0	0	9.59735	8.87192e-06
TTC9	255.069	1766.46	69.4924	127.98	151.152	87.9075	2.5053	0.0199864
TUBB6	9282.37	3567.95	11592.5	16309.2	20319.1	14430	-1.06196	0.0352745
TWIST2	382.604	3683.04	196.422	132.551	222.575	105.489	3.20739	0.00197188
UBA7	358.019	555.459	570.83	1068.63	626.2	1445.64	-1.08429	0.0292038
UCP2	301.166	2006.66	102.111	117.01	105.474	125.268	2.78755	0.00622751
UPF2	5001.51	22243.4	5021.89	3848.54	2114.46	2777.88	1.88361	0.0054682
USP31	580.052	920.761	414.118	226.707	330.541	339.323	1.08663	0.0333295
USP6NL	354.177	1055.87	231.169	122.495	217.592	175.376	1.66166	0.0242558
VHL	962.656	1856.53	741.725	439.702	636.166	648.758	1.04045	0.0412975
VPS37B	1148.58	495.409	1173.57	2134.52	2464.94	1769.14	-1.17001	0.0122452
VSTM2B	0	0	0	42.9647	131.22	15.3838	-7.94119	0.000436873
WDR88	0	85.0703	10.6366	0	0	0	7.95514	0.0411989
WEE2	0	340.281	0	0	0	0	23.1155	3.33435e-09
WNT2B	26.1215	0	9.92748	98.7273	128.728	43.5142	-2.80546	0.0340442
WSCD1	26.1215	0	0	112.439	147.83	118.236	-3.77928	0.0403982
YES1	1514.28	3367.78	1478.49	1125.31	809.742	1046.54	1.08963	0.0234525
ZC3HAV1L	523.199	1666.38	465.174	246.818	132.05	328.774	1.90099	0.00740375
ZFP41	301.166	595.492	281.515	87.7576	19.1016	218.011	1.85156	0.0496093
ZNF488	44.5603	345.285	83.6745	21.9394	53.9828	7.0326	2.50256	0.0365699
ZNF500	696.062	390.322	1075	1863.02	1258.21	1419.71	-1.06391	0.0342841
ZNF852	311.922	500.413	402.063	159.975	177.728	194.715	1.1808	0.00882019
ZNHIT6	834.353	3297.72	1313.97	764.222	859.572	631.616	1.26843	0.0345495
ZSCAN25	271.203	840.694	219.114	142.606	94.6775	178.452	1.66722	0.0238006

## Sheet: SB vs. NC
Table S2: The identification of differential expression genes in RNA-Seq data of three comparisons in rumen epithelium
SB vs. NC	SB1	SB2	SB3	NC1	NC2	NC3	log2FoldChange	pvalue
LOC108638507	0	0	0	0	336.275	104.321	-9.22299	0.00213618
LOC102186893	0	0	0	18.3912	301.247	62.2185	-9.03058	8.44458e-06
MLXIPL	0	0	0	65.8212	113.843	133.325	-8.75551	2.89863e-08
LOC102173185	0	0	0	0	167.262	86.0768	-8.42337	0.0073861
IL17RB	0	0	0	124.867	58.673	40.6993	-8.2674	2.99001e-06
RAPSN	0	0	0	71.6289	126.979	14.0343	-8.18552	4.54382e-05
VSTM2B	0	0	0	45.494	138.363	16.3733	-8.09833	6.92948e-05
LOC108638616	0	0	0	21.2951	84.0688	93.5617	-8.09406	1.83724e-05
ADAMTS14	0	0	0	93.892	59.5488	26.6651	-7.94889	1.89049e-05
TEX12	0	0	0	29.0388	107.713	38.8281	-7.91192	3.58846e-05
SLC7A14	0	0	0	79.3726	66.5545	28.0685	-7.89977	1.62457e-05
MTTP	0	0	0	70.661	71.8088	26.6651	-7.85861	2.06946e-05
CDCA8	0	0	0	30.0067	35.0287	90.7548	-7.74162	5.51511e-05
ONECUT2	0	0	0	8.71163	136.612	11.6952	-7.74153	0.00121138
LOC106502138	0	0	0	0	100.707	56.137	-7.73003	0.0207846
LRRTM4	0	0	0	18.3912	124.352	8.88836	-7.69224	0.000876135
PRAM1	0	0	0	73.5648	37.6558	38.8281	-7.68652	2.92063e-05
ELAVL3	0	0	0	47.43	84.0688	17.3089	-7.67054	0.000125298
LOC102190765	0	0	0	0	126.103	10.7596	-7.53134	0.0347294
HS3ST4	0	0	0	0	131.358	5.14589	-7.52691	0.0394265
LOC106501861	0	0	0	0	68.3059	67.3644	-7.52058	0.0272065
TDRKH	0	0	0	0	116.47	14.9699	-7.47321	0.0350552
FAM19A2	0	0	0	85.1803	0	45.8452	-7.46947	0.0304327
LOC108637380	0	0	0	90.9881	0	39.2959	-7.46107	0.0312856
COL9A1	0	0	0	58.0775	31.5258	37.8925	-7.45072	8.06455e-05
WNT3	0	0	0	0	74.4359	54.2658	-7.44415	0.0303017
UBASH3A	0	0	0	66.7891	61.3002	0	-7.43561	0.0354694
PRKG2	0	0	0	25.1669	74.4359	25.2617	-7.41757	0.000247922
MME	0	0	0	8.71163	105.962	8.88836	-7.39481	0.00253024
SLC13A5	0	0	0	0	113.843	8.88836	-7.37363	0.0425616
FGF14	0	0	0	17.4233	91.9503	9.35617	-7.33911	0.00153825
C5H12orf56	0	0	0	0	109.465	7.01713	-7.29786	0.0478044
MESP2	0	0	0	42.5902	45.5373	20.5836	-7.21763	0.000304307
LOC102170417	0	0	0	90.0201	0	17.7767	-7.18625	0.0477582
LOC106502153	0	0	0	33.8785	0	71.5747	-7.15611	0.0457156
SPC24	0	0	0	7.74367	29.7744	65.4932	-7.13817	0.00174174
KCNK17	0	0	0	32.9106	35.9044	32.2788	-7.11478	0.000292223
ELMOD1	0	0	0	62.9173	0	37.8925	-7.09028	0.0487975
RBFOX1	0	0	0	6.77571	88.4474	3.27466	-7.06442	0.00833654
LOC102188566	0	0	0	37.7504	42.0344	13.0986	-6.9874	0.00111722
JAKMIP1	0	0	0	46.462	35.0287	8.88836	-6.94581	0.0019693
REEP6	0	0	0	12.5835	53.4187	22.9226	-6.92459	0.00182591
CTNNA2	0	0	0	56.1416	22.7686	7.01713	-6.87088	0.00355756
SLC22A14	0	0	0	28.0708	50.7916	5.14589	-6.83799	0.00441224
LRFN2	0	0	0	13.5514	59.5488	7.01713	-6.76922	0.00579437
HCRTR1	0	0	0	29.0388	47.2887	3.74247	-6.76752	0.00625965
LOC102184308	0	0	0	28.0708	42.0344	8.42055	-6.74217	0.00344417
NPPC	0	0	0	25.1669	46.413	4.21028	-6.68827	0.00691723
LOC102178318	0	0	0	58.0775	14.8872	1.40343	-6.65691	0.015672
LOC106503566	0	0	0	41.6222	17.5143	12.163	-6.60279	0.00421858
NOL4	0	0	0	7.74367	49.9159	11.6952	-6.5612	0.00822185
SLC30A2	0	0	0	12.5835	23.6444	32.7466	-6.55912	0.00385161
LOC106503347	0	0	0	27.1028	38.5315	1.87123	-6.51855	0.0143713
PKHD1	0	0	0	14.5194	38.5315	13.0986	-6.49497	0.00555721
VGF	0	0	0	12.5835	41.1587	10.7596	-6.45728	0.00747488
LOC108636839	0	0	0	38.7183	17.5143	7.01713	-6.42722	0.00873577
CNTNAP4	0	0	0	9.67958	47.2887	6.08151	-6.42172	0.0128442
LOC102181154	0	0	0	8.71163	46.413	7.01713	-6.40098	0.0129418
ATP8A2	0	0	0	15.4873	37.6558	3.74247	-6.27216	0.0169302
LOC108638599	0	0	0.753636	32.9106	70.9331	1.40343	-6.05278	0.00578173
TNFRSF8	0	0	0	11.6155	22.7686	12.6308	-6.00054	0.0161776
TNFSF8	0	0	0	10.6475	21.8929	13.5664	-5.97252	0.017265
LOC102171241	0	0	0	5.80775	22.7686	17.3089	-5.96534	0.0218125
LOC102191827	0	0	0	11.6155	16.6386	15.4377	-5.89534	0.0191755
KCNK12	0	0	0	3.87183	31.5258	7.48494	-5.86325	0.0372327
VSX1	0	0	14.3191	101.636	478.141	30.8754	-5.27552	0.00635702
GTSE1	0	0	3.76818	28.0708	50.7916	105.257	-5.21196	0.00315429
LOC108638088	0	7.54751	0	91.956	102.459	138.471	-5.1333	0.000969892
LOC108635371	0	0.443971	0	32.9106	11.3843	0.935617	-5.10958	0.0371405
HEPACAM	0	5.77162	0	51.3018	142.742	53.3302	-5.04018	0.0024525
TMEM179	0	4.88368	0	81.3085	111.216	15.9055	-5.0032	0.0053311
LOC102170267	0	2.66383	0	22.263	75.3117	10.7596	-4.74509	0.0140357
LOC102177612	0	1.77588	0	2.90388	64.8031	11.6952	-4.72957	0.0334078
GRM7	0	5.32765	0	47.43	107.713	1.40343	-4.53362	0.0429243
ADGRF2	0	0	9.04363	60.9814	52.543	124.437	-4.52062	0.0123998
LOC108634752	0	6.65957	0	7.74367	88.4474	91.6905	-4.51826	0.0214956
IL12RB1	0	5.32765	0	32.9106	111.216	11.6952	-4.5014	0.0212242
ERC2	0	3.99574	0	67.7571	52.543	2.80685	-4.49817	0.033841
LUZP2	0	7.10354	0	54.2057	95.4531	41.635	-4.43474	0.0101633
MSX2	0	0	3.01454	34.8465	6.13002	44.9096	-4.36433	0.0357099
DNER	0	13.7631	0	188.752	74.4359	49.5877	-4.31118	0.0154128
LOC106502642	0	8.43545	3.76818	108.411	113.843	63.1541	-4.18343	2.7606e-05
LOC102176782	0	0	18.8409	152.937	116.47	91.6905	-4.13552	0.0230811
WNT10B	0	12.8752	0	50.3338	147.996	49.1199	-4.06535	0.024715
PCDH9	0	3.99574	0	55.1736	26.2715	9.35617	-4.04865	0.0416715
LRRC66	0	9.76736	0	108.411	69.1816	7.01713	-4.03366	0.0466718
MAPK10	0	13.7631	0	104.54	70.9331	75.785	-3.98964	0.0218507
LOC108634701	0	12.8752	0	10.6475	129.606	86.5446	-3.96383	0.0457174
LOC102183480	0	5.32765	0	23.231	66.5545	14.9699	-3.92877	0.0447964
RIMBP2	0	5.32765	0	21.2951	59.5488	24.326	-3.92841	0.0382392
ZMYND15	0	13.3191	0	67.7571	117.346	42.1028	-3.89664	0.0307757
PGBD5	0	0	9.79727	51.3018	41.1587	63.1541	-3.80979	0.0443537
ARSI	0	4.43971	10.5509	70.661	127.855	49.5877	-3.76857	0.000422114
FAM131C	0	10.2113	0	49.3659	76.1874	36.9569	-3.7614	0.0382143
LOC108634225	0	8.43545	11.3045	63.8853	198.788	38.3603	-3.698	0.00160564
NEFL	0	23.9744	17.3336	286.516	140.99	155.312	-3.60429	5.72454e-05
KCNJ10	0	17.3149	11.3045	119.059	222.432	56.6048	-3.57762	0.000717923
MYOM2	0	33.2978	254.729	389.119	2103.47	870.124	-3.52666	0.0129259
GRID2IP	0	195.347	31.6527	1441.29	730.348	471.083	-3.51042	0.007289
CARTPT	0	332.978	100.987	1670.7	912.497	2274.95	-3.46806	0.00724888
LOC102184017	0	6.21559	5.27545	15.4873	52.543	87.0124	-3.46802	0.00633172
PM20D1	0	7.99148	3.01454	41.6222	56.0459	49.5877	-3.39425	0.00244979
CCDC153	0	15.983	39.9427	44.5261	346.784	237.647	-3.38762	0.00634699
LOC102173195	0	2.66383	3.01454	9.67958	23.6444	40.2315	-3.32741	0.0188273
ZNF300	0	9.76736	8.29	41.6222	140.115	32.7466	-3.32485	0.00553003
DGKI	0	8.43545	23.3627	148.098	125.228	92.1583	-3.31395	0.000738434
PENK	0	348.961	277.338	2780.94	1458.07	1994.74	-3.30339	0.00914754
SLCO5A1	0	52.8326	12.8118	174.233	422.096	93.5617	-3.29138	0.00745905
IFI6	317.27	958.977	685.055	2607.68	14197.1	2269.81	-3.27769	0.000220341
SULT4A1	0	23.9744	8.29	158.745	12.26	160.926	-3.2228	0.0228912
ARID5A	0	180.696	175.597	127.771	2890.74	290.509	-3.20196	0.0421028
SKA3	0	14.651	18.0873	158.745	94.5774	99.6432	-3.19134	0.000340077
CTGF	251.172	689.043	567.488	368.792	12483.3	881.819	-3.18463	0.00955838
LOC102186229	0	26.1943	53.5082	90.0201	579.725	63.622	-3.13456	0.0220138
NCF4	0	31.9659	53.5082	202.303	383.564	211.917	-3.11367	0.00160745
C3H1orf162	0	14.2071	24.87	25.1669	299.495	37.4247	-3.10148	0.0321094
SCN1B	0	18.2028	11.3045	121.963	88.4474	86.0768	-3.07418	0.000821368
LOC108636024	0	122.536	99.48	988.286	464.13	366.762	-2.99684	0.00966156
ELAVL4	0	19.0908	19.5945	147.13	145.369	49.1199	-2.95964	0.00446324
SATB2	0	20.4227	12.0582	30.9747	204.918	31.811	-2.89704	0.0334469
UGT8	0	6.21559	15.8264	29.0388	124.352	31.811	-2.88301	0.0264735
TAC1	0	62.1559	58.7836	310.715	55.1702	552.482	-2.87272	0.0271013
PCSK1N	0	75.0311	33.16	297.163	294.241	240.921	-2.85443	0.00553525
MANSC4	0	43.9531	39.9427	133.578	463.254	39.2959	-2.8537	0.0335829
COL9A3	0	30.634	67.0736	331.042	266.218	141.278	-2.83347	0.00847158
CLSTN3	0	38.1815	3.01454	107.443	121.725	81.8665	-2.78665	0.0391579
CSMD2	0	56.3843	8.29	206.175	183.901	82.8021	-2.77047	0.0289845
CAMK2A	0	3.55177	21.8554	22.263	111.216	58.0083	-2.76298	0.0475107
CPLX1	0	25.3063	9.04363	117.123	106.837	40.2315	-2.76233	0.0168224
DUSP2	0	13.7631	20.3482	42.5902	86.696	130.519	-2.74459	0.0102545
ISG15	475.905	150.95	115.306	218.759	1013.2	3646.57	-2.7298	0.0108403
ADAMTS13	0	73.6992	12.0582	367.824	103.335	127.244	-2.72943	0.0388535
CDR2L	0	31.9659	92.6972	112.283	449.243	281.621	-2.7032	0.0268808
TRIM63	0	37.7375	19.5945	188.752	162.008	57.0726	-2.70043	0.0153728
ZBP1	0	15.983	9.04363	46.462	63.0516	83.2699	-2.70017	0.00870875
ADM5	0	25.3063	21.1018	145.194	61.3002	124.905	-2.66588	0.00795943
LOC108633357	0	23.9744	8.29	97.7638	90.1988	43.974	-2.65155	0.0190595
PRPH	0	196.235	24.1164	551.736	396.7	464.534	-2.64984	0.0455228
CTNND2	0	17.3149	26.3773	120.995	134.86	50.0555	-2.64473	0.0120732
RAB3B	0	41.2893	5.27545	137.45	117.346	55.2014	-2.61204	0.0470226
LDLR	264.391	59.4921	91.9436	112.283	2179.66	205.836	-2.60438	0.0316785
NCAM2	0	13.7631	6.02909	52.2698	40.283	51.9267	-2.6011	0.0170808
LOC102171411	0	9.76736	11.3045	60.0134	72.6845	13.0986	-2.58403	0.0435897
YDJC	0	10.2113	3.76818	24.199	26.2715	50.0555	-2.57212	0.0416877
EGR3	0	23.5305	15.0727	143.258	77.0631	34.6178	-2.56045	0.0271423
SLC35F2	0	151.838	74.61	469.46	371.304	524.413	-2.55358	0.0258011
AGAP2	0	19.5347	21.1018	146.162	51.6673	64.5576	-2.52242	0.0193529
KCP	0	96.3417	39.1891	425.902	167.262	212.853	-2.51282	0.0316122
SCN8A	0	20.8666	9.04363	74.5328	57.7973	64.5576	-2.49695	0.0168908
SCG5	0	22.1986	7.53636	26.1349	81.4417	81.8665	-2.49087	0.0430328
TM4SF4	0	71.4793	26.3773	237.15	122.6	213.788	-2.46647	0.027431
CD24	0	86.5744	79.8854	288.452	254.834	404.187	-2.45376	0.0225423
DIRAS3	0	148.73	121.335	522.698	589.357	362.552	-2.4174	0.0364009
LOC102173333	0	30.19	11.3045	63.8853	121.725	61.2829	-2.40852	0.0318031
NPAS4	0	34.6297	32.4064	186.816	119.098	77.6562	-2.39072	0.0210942
ARHGAP22	0	80.8027	44.4645	140.354	421.22	118.823	-2.38242	0.0498475
CACNG4	0	40.8453	10.5509	91.956	135.736	58.4761	-2.34717	0.0494982
CALY	0	94.5658	52.7545	360.081	174.268	232.501	-2.32153	0.0388136
SPOCK1	0	70.5914	43.7109	188.752	289.862	120.695	-2.31565	0.0362844
LOC102187096	0	23.9744	22.6091	107.443	100.707	50.9911	-2.3097	0.0241713
LOC102174924	0	29.3021	58.03	121.963	135.736	193.205	-2.27331	0.0313268
LOC102188497	0	25.7503	15.8264	93.892	64.8031	68.7678	-2.26516	0.0242424
GJC2	0	19.5347	20.3482	108.411	42.9101	63.1541	-2.25415	0.0348358
CHRNA3	0	32.4099	48.2327	122.931	162.883	129.115	-2.25098	0.0242754
UCK2	0	34.1858	34.6673	136.482	137.488	83.2699	-2.24548	0.024393
FSTL3	165.245	336.086	1054.34	835.348	5776.23	613.765	-2.21129	0.0419582
CYTH4	0	20.4227	14.3191	41.6222	73.5602	68.7678	-2.20637	0.0336238
EMID1	0	39.9574	24.1164	60.9814	160.256	95.9007	-2.18752	0.0472838
CLCF1	0	46.617	39.9427	107.443	219.805	90.287	-2.17547	0.0468155
RNF39	185.074	223.761	233.627	1268.99	921.254	741.009	-2.17512	2.92597e-08
CNGA3	0	38.1815	20.3482	90.9881	105.086	95.4329	-2.17049	0.0325668
SYT4	0	38.6255	30.1454	76.4687	133.109	123.969	-2.1524	0.0351757
LOC108633879	0	38.1815	38.4354	113.251	149.748	105.257	-2.14497	0.0310036
SLC1A7	224.733	196.235	122.089	254.573	1380.13	455.178	-1.95225	0.0121837
COL27A1	396.587	2297.99	1478.63	9370.81	2306.64	4431.55	-1.94555	0.0186597
RRAD	2386.13	1323.48	2141.83	3310.42	16012.5	2369.45	-1.89098	0.0232637
LSS	244.562	554.076	508.704	2582.51	951.904	1318.28	-1.88125	0.00181018
LOC102190935	297.44	422.66	283.367	1051.2	1423.92	871.527	-1.72919	2.0416e-05
LOC106503629	548.612	1469.99	492.124	3600.81	2860.97	1788.43	-1.71168	0.00610755
SNRNP70	865.882	5754.31	3732.01	17153.2	9188.9	7127.06	-1.69141	0.0300426
LOC102175889	46.2685	202.451	215.54	376.536	714.585	392.491	-1.64407	0.0227595
GNB3	257.782	254.839	89.6827	1108.31	447.491	298.93	-1.63089	0.0317787
SLC25A25	271.001	465.726	624.011	1540.99	1453.69	1144.73	-1.589	0.000461552
SEMA3B	2405.96	5259.72	3605.39	17964.3	8883.27	6812.23	-1.57715	0.00577222
FLNB	6219.81	11846.5	5088.55	23172.9	30554.6	14937.1	-1.56783	0.00300335
LOC102190983	727.077	776.061	402.442	862.451	2541.33	2204.31	-1.5597	0.00829776
FABP7	1024.52	486.592	468.762	1036.68	3109.67	1468.45	-1.51201	0.0174488
CTPS1	363.538	527.882	489.863	613.686	2160.39	1177.01	-1.5112	0.0112354
LOC108638604	594.881	1118.81	708.418	2166.29	3188.49	1452.55	-1.48534	0.0030733
UBA7	211.513	622.891	351.194	1131.54	660.291	1538.62	-1.47786	0.016019
RUFY3	356.928	475.493	1111.61	2463.45	1430.05	1393.6	-1.43647	0.0188305
HSP70.1	3000.84	5915.91	9804.05	10373.6	28280.4	12040.9	-1.43646	0.031037
ACTA2	2676.96	2464.04	2310.65	2256.31	8427.02	9353.83	-1.42742	0.0216764
PPP2R3B	634.54	2381.46	1363.33	5210.52	4470.53	2033.1	-1.41584	0.0343616
IGF2BP2	92.537	120.316	156.756	290.388	471.136	222.677	-1.38868	0.00978752
SCARF2	436.246	305.008	226.844	931.176	1008.83	489.328	-1.3425	0.00886001
MYO15A	165.245	411.561	217.801	1098.63	433.48	502.426	-1.34226	0.0370586
RHOBTB2	376.758	1047.33	1196.77	1786.85	3292.7	1549.38	-1.33209	0.0322365
LENG8	1606.18	1707.07	1189.24	2900.97	2818.06	5545.4	-1.32397	0.00320949
LOC106503969	224.733	126.088	112.292	465.588	398.451	261.037	-1.32002	0.0115998
TRPM4	713.857	582.49	379.079	819.861	2105.22	1213.5	-1.31094	0.0161939
HID1	1037.74	1842.48	1451.5	4239.66	4162.28	2317.06	-1.30308	0.00361135
LOC102178315	3463.53	4567.57	7187.43	8153.11	22281.7	6911.87	-1.29454	0.0423851
DNM1	370.148	226.425	236.642	810.181	916.876	297.994	-1.2933	0.0325542
TMEM175	753.516	909.253	869.696	3079.08	1795.22	1326.24	-1.28917	0.00501353
NARFL	1308.74	1467.77	1899.92	5103.08	3187.61	3067.42	-1.27758	0.00106122
RNF152	118.976	206.891	246.439	350.401	457.124	602.07	-1.27309	0.010132
ARHGAP23	423.026	444.859	581.053	760.815	1699.77	1006.72	-1.25464	0.00808426
ACAP3	522.173	853.756	714.447	2531.21	1275.04	1197.59	-1.25314	0.011099
MAST2	799.784	2528.42	1789.13	3871.83	5812.13	2438.69	-1.24081	0.0430936
EFNB2	793.174	1351.45	1654.98	1923.33	5135.2	1896.03	-1.23363	0.0436501
DNAJA4	654.369	904.369	1337.7	1572.93	3941.6	1293.49	-1.22957	0.0483715
PPP2R5B	376.758	784.497	887.03	1370.63	2204.18	1241.1	-1.22386	0.0181153
PCID2	2405.96	2868.05	1787.62	8772.61	5025.74	2664.17	-1.22106	0.0313284
ZCCHC2	271.001	689.487	695.606	1044.43	1895.93	909.42	-1.20644	0.0397397
LOC108636992	66.0979	52.3886	119.074	175.2	216.302	160.926	-1.19959	0.037995
ZDHHC1	449.466	942.994	873.464	2273.73	1617.45	1342.14	-1.19815	0.0116088
TRIM65	2055.64	2012.08	1736.38	4193.2	5301.59	3684.46	-1.18439	5.68318e-05
MAMDC4	826.223	758.303	502.675	2289.22	1268.91	1151.28	-1.17814	0.0129237
LOC102189753	561.832	1439.8	932.248	1448.07	3289.19	1834.74	-1.15812	0.0436261
SGSM1	694.028	397.798	902.102	2069.5	1371.37	921.115	-1.13036	0.0382621
UBE2L6	231.343	485.26	633.808	765.655	818.795	1391.26	-1.12736	0.0449449
TMEM88	423.026	668.62	780.013	894.394	1988.75	1218.17	-1.12404	0.0262096
TOMM7	700.637	1498.4	1404.78	2505.08	3565.04	1804.81	-1.12224	0.0262542
NEK8	416.417	322.767	228.352	785.982	767.128	508.976	-1.10849	0.0113753
SREBF1	343.709	1049.99	959.379	2022.07	1445.81	1637.33	-1.1081	0.0441319
PXDN	1295.52	1612.5	1528.37	2828.37	4601.89	2034.97	-1.09141	0.0140232
LOC102178261	224.733	404.014	408.471	527.537	986.933	686.743	-1.06926	0.0263667
WFS1	1355.01	1519.27	1152.31	2203.07	4268.24	1916.61	-1.05867	0.0232174
SLC38A1	317.27	330.314	418.268	539.153	1166.45	520.671	-1.05824	0.0398237
LDLRAP1	469.295	467.501	451.428	899.233	1026.34	955.733	-1.05515	1.58374e-05
PRSS53	1024.52	1070.86	905.871	3263.96	1626.21	1324.37	-1.05013	0.0320823
MAP6D1	204.903	385.811	206.496	785.982	432.604	446.289	-1.04953	0.0486204
PKD1	2372.91	3522.91	3432.81	7639.13	6350.7	5321.32	-1.04701	0.00211149
CCNL2	4296.36	10065.7	5070.46	15520.2	14814.5	9801.06	-1.0455	0.0357816
SPEM1	370.148	766.294	477.052	1245.76	1345.98	752.704	-1.04156	0.0340811
PLEKHG2	839.443	696.147	616.474	1674.57	1528.13	1147.53	-1.02295	0.00219427
LOC102173562	449.466	545.196	555.43	751.136	1333.72	1063.8	-1.01608	0.00796928
RPS6KL1	568.442	643.314	491.371	1789.76	975.549	672.709	-1.01275	0.049498
MAN2C1	1480.59	2396.11	1290.98	4307.41	3479.22	2614.58	-1.00712	0.0202712
PTPN23	779.955	1013.14	872.711	1421.93	2407.35	1518.97	-1.00059	0.00861006
CSGALNACT2	1216.2	585.154	703.142	301.035	383.564	544.997	1.01657	0.0426396
HOXC8	3344.55	2040.93	2266.94	782.11	1554.4	1429.62	1.02024	0.0252088
LOC102178426	1368.23	1559.67	1058.86	573.999	533.312	851.411	1.02398	0.00781531
LOC108634039	1275.69	497.248	909.639	436.549	488.65	384.071	1.02712	0.037093
POLA1	1275.69	825.342	1099.56	422.03	417.717	714.344	1.03696	0.0155022
UBE2E3	5605.1	2114.63	2465.9	1700.7	1341.6	1819.78	1.06405	0.0434434
LOC102177756	191.684	400.018	299.194	127.771	148.872	152.973	1.07237	0.0215461
BST1	608.1	534.097	260.758	211.015	229.438	220.338	1.07616	0.0276533
SAV1	2703.4	1063.75	1493.71	758.879	928.26	780.305	1.08706	0.0255964
TMEM209	925.37	482.597	447.66	341.689	202.291	320.917	1.08896	0.033692
CCDC126	475.905	475.049	388.123	232.31	127.855	262.908	1.09979	0.0171065
IBA57	1493.81	1082.85	908.131	536.249	275.851	809.309	1.09986	0.0473242
BHLHB9	634.54	444.415	458.211	260.381	172.516	273.668	1.10942	0.00639059
ERI1	760.125	451.519	386.615	180.04	266.218	285.363	1.11253	0.0202774
TUBA1C	3556.07	1358.11	1927.05	1217.69	739.981	1184.96	1.11866	0.0348533
VASH2	654.369	365.388	323.31	232.31	237.319	140.81	1.12408	0.0292724
CPNE8	1467.37	713.461	504.183	488.819	327.518	387.813	1.14812	0.0409012
P97BCNT	2822.38	1400.28	1990.35	702.738	703.201	1349.16	1.1698	0.020826
FAM175A	1236.03	562.955	534.328	242.958	400.203	375.182	1.18542	0.0288355
ARL4A	1705.33	631.327	617.228	328.138	512.294	448.628	1.18764	0.0450643
LOC108636012	8830.68	9991.57	5855.75	3049.07	2695.46	4971.4	1.20315	0.00605533
SCYL2	3932.82	1412.72	1445.47	875.034	898.486	1151.74	1.21085	0.0334459
LACTB2	2703.4	1612.95	1066.4	710.481	521.052	1039.94	1.2405	0.0228165
HPS5	3139.65	1248	1303.79	785.014	528.933	1086.25	1.24122	0.0336158
CCDC73	608.1	362.28	272.816	175.2	147.12	195.544	1.24428	0.0112262
LMBRD2	3126.43	994.495	923.204	718.225	742.608	632.009	1.26404	0.0439967
ANXA7	13199.7	5001.78	6797.8	2691.89	2718.23	4987.31	1.26463	0.0236894
HSPA13	2749.67	912.36	915.668	449.133	810.038	612.829	1.28474	0.0425895
PXMP4	746.906	362.724	318.788	178.104	138.363	252.149	1.31254	0.0203842
GNG12	8665.43	2936.42	3661.92	1916.56	1972.99	2210.4	1.32132	0.0150897
TRIL	323.88	217.99	230.613	110.347	65.6788	129.115	1.32199	0.00872017
SEL1L	561.832	235.749	515.487	161.649	198.788	159.055	1.32803	0.0102786
LOC102175120	9392.51	2850.74	2992.69	2276.64	1877.54	1835.21	1.34526	0.0287324
CHEK2	608.1	387.143	317.281	104.54	131.358	275.539	1.34723	0.0268406
CCDC125	641.149	184.692	317.281	121.963	153.25	165.604	1.35545	0.0305656
RTF1	7462.45	2514.21	2300.1	1800.4	1165.58	1775.8	1.37031	0.0277845
LOC102172341	1645.84	831.558	1178.69	316.522	287.235	793.403	1.38341	0.0231006
EIF5B	20728.3	11910	11462.8	6748.61	6327.93	3773.34	1.38763	0.00234218
RRM2B	1910.23	1023.8	745.346	345.561	472.011	569.323	1.40057	0.00815178
ZNF852	865.882	198.011	445.399	169.393	187.403	207.239	1.40636	0.0343385
C1GALT1C1	2795.94	927.455	902.856	516.89	550.826	650.254	1.42323	0.0193442
UPF2	13246	5766.3	5974.07	4075.1	2229.58	2956.55	1.43089	0.00679258
THAP1	2168.01	728.556	810.912	520.762	321.388	516.461	1.44156	0.0183029
BCO2	522.173	238.412	250.207	150.034	112.092	94.0295	1.48564	0.00716296
RAB27B	2148.18	1401.62	2503.58	601.102	562.21	957.604	1.51149	0.00062917
APOLD1	2392.74	1283.52	1645.94	816.957	180.398	865.914	1.51232	0.0330722
CTSO	482.514	330.758	232.874	108.411	133.985	118.823	1.51474	0.00121171
PCYOX1	11679.5	4060.12	4229.41	2406.34	1329.34	3243.78	1.51537	0.0186215
UGCG	2181.23	524.33	562.966	227.47	332.772	558.563	1.5398	0.0466907
SPTLC3	1169.93	306.34	422.79	196.496	140.99	308.286	1.54445	0.0305485
LOC102174421	1685.5	1426.92	1892.38	379.44	522.803	807.437	1.54813	0.000395971
RAP2C	1784.64	388.919	497.4	241.99	242.574	414.011	1.56294	0.0378536
CD109	8341.55	3108.69	2720.63	1929.14	619.132	2149.11	1.59166	0.0280765
SKA1	383.368	136.743	115.306	81.3085	39.4073	85.609	1.59441	0.0345007
FAM46A	1612.79	417.333	304.469	188.752	317.01	261.037	1.59709	0.0412612
GPR137B	2187.84	426.656	548.647	293.291	218.054	520.203	1.60966	0.0473822
RAPGEF4	1460.76	754.751	336.875	135.514	288.111	394.83	1.63386	0.027963
RPL22L1	11976.9	1675.1	2074.76	1539.05	1743.55	1625.63	1.67857	0.047476
MAML2	1262.47	328.095	283.367	164.553	188.279	223.612	1.68845	0.0233115
FZD6	3199.14	490.144	717.462	364.92	370.428	605.344	1.7117	0.0392765
IQCG	456.075	265.939	131.133	62.9173	101.583	91.6905	1.71536	0.00902047
NUCB2	1335.18	498.579	590.097	160.681	272.348	292.38	1.73024	0.00347738
ZSCAN25	1057.57	170.485	250.207	151.002	99.8317	189.93	1.73211	0.0420165
GCFC2	211.513	105.665	61.0445	44.5261	41.1587	25.2617	1.73606	0.0197528
LOC102172613	965.029	198.899	299.194	199.399	91.0746	143.617	1.74013	0.026959
TTC9	931.98	201.119	181.626	135.514	159.38	93.5617	1.74473	0.035279
MPHOSPH6	1711.93	264.163	394.905	183.912	311.755	205.836	1.74863	0.0371615
RBBP8	4018.75	627.775	901.349	249.733	923.881	443.015	1.77586	0.0498284
LMNTD1	508.954	151.394	97.2191	32.9106	118.222	64.0898	1.796	0.048563
GJA1	123451	18310.7	20578.8	14036.4	12697.9	19843	1.80119	0.0341546
LOC102179832	1143.49	388.919	178.612	82.2765	287.235	113.21	1.81733	0.0436078
ELMO1	1553.3	347.629	240.41	200.367	171.641	226.887	1.82827	0.0276428
MAN1A1	2756.28	514.562	571.256	319.426	332.772	419.156	1.83646	0.0205817
ROBO2	694.028	684.603	110.785	103.572	155.002	149.699	1.86207	0.0202232
LOC102187204	1606.18	231.753	239.656	178.104	225.935	160.926	1.86957	0.0392194
CCDC3	1844.13	379.151	350.441	117.123	285.484	286.767	1.89263	0.0276473
FUCA2	515.563	87.9063	84.4072	71.6289	43.7858	66.4288	1.89384	0.0427056
BROX	4025.36	458.178	587.082	500.434	345.908	471.551	1.94006	0.0361748
ABCC4	674.198	165.601	131.886	94.8599	80.566	73.9137	1.94253	0.0164456
LOC102173932	495.734	118.54	73.1027	59.0455	72.6845	42.1028	1.96001	0.0305782
IL4I1	1321.96	118.984	230.613	108.411	129.606	184.317	1.97365	0.0442974
ERO1A	8024.28	652.637	1263.09	898.265	987.809	602.537	1.99616	0.0388129
FGF7	2776.11	335.642	412.239	337.817	351.162	167.475	2.03604	0.0317406
WDCP	1295.52	209.998	216.294	210.047	90.1988	111.338	2.05496	0.0256449
ALDH1A3	2723.23	294.797	462.733	305.875	168.138	342.436	2.08644	0.0269245
RHOU	528.783	108.329	269.802	22.263	79.6902	106.193	2.10755	0.0192901
LOC102170274	165.245	84.3545	69.3345	12.5835	27.1472	30.4076	2.13995	0.0043657
HEY2	687.418	156.278	132.64	69.693	48.1644	98.2398	2.15506	0.0121142
NT5E	15539.6	995.383	1669.3	667.891	1027.22	2280.57	2.19401	0.0460239
SEC22C	1295.52	156.722	180.873	81.3085	113.843	157.651	2.19889	0.0239936
IDH1	19254.3	1119.69	2543.52	750.168	1553.52	2653.88	2.20797	0.0419183
IRAK3	257.782	106.997	124.35	12.5835	39.4073	51.4589	2.21196	0.00649943
LOC102169082	423.026	80.3588	112.292	30.0067	28.0229	71.1069	2.22302	0.0157478
MAN2A1	647.759	72.3673	116.814	35.8145	60.4245	73.4459	2.28093	0.0219525
MNS1	1414.49	129.64	241.164	138.418	44.6616	167.943	2.33722	0.026201
ZCWPW2	879.102	186.468	120.582	104.54	53.4187	74.3815	2.33751	0.0104908
LOC108637892	13.2196	26.6383	34.6673	5.80775	1.75143	7.48494	2.33932	0.0437648
ALPL	1374.84	47.5049	324.817	57.1095	142.742	132.858	2.38471	0.0355552
IGF2	1837.52	149.618	354.209	151.002	162.008	126.308	2.40672	0.0124778
EPHA4	3172.7	211.33	405.456	320.394	155.002	229.694	2.42186	0.0212357
GUSB	7581.43	421.772	751.375	248.765	842.44	533.302	2.42826	0.0312174
HMGN5	1725.15	269.046	321.803	208.111	116.47	100.111	2.43997	0.00616309
PARD6G	2234.11	288.581	397.92	42.5902	185.652	298.93	2.46388	0.0194096
KIF24	852.663	59.0481	45.9718	49.3659	66.5545	54.2658	2.4778	0.0393203
SOX6	2974.4	71.0354	303.715	156.809	262.715	175.428	2.48894	0.0404819
ACSM3	773.345	27.5262	149.974	20.3271	85.8203	57.0726	2.52932	0.0382437
CD14	4970.56	343.19	568.995	199.399	449.243	353.663	2.55023	0.0157572
LOC102169134	297.44	30.19	76.8709	29.0388	8.75717	29.4719	2.55506	0.0201157
TSPYL5	594.881	54.6084	129.625	17.4233	26.2715	86.0768	2.5645	0.0233525
LYL1	872.492	224.205	115.306	24.199	63.0516	104.789	2.64269	0.00742497
SMYD4	1368.23	191.352	186.902	105.507	56.9216	113.21	2.65281	0.0057854
LOC102186535	1255.86	96.7857	125.857	107.443	42.0344	72.0425	2.72872	0.0141906
ECM1	50518.6	608.684	2789.96	1583.58	2142.88	4326.29	2.74294	0.0420864
NPAS3	581.661	26.6383	33.9136	22.263	47.2887	21.987	2.79258	0.0326522
IL7R	449.466	25.3063	90.4363	18.3912	45.5373	14.9699	2.82167	0.016741
DPH6	925.37	76.363	58.7836	37.7504	33.2772	64.5576	2.95195	0.0118347
SPINT1	3080.16	19.5347	142.437	69.693	172.516	162.797	2.99741	0.0405149
BCL2L15	211.513	61.268	96.4654	12.5835	0	31.3432	3.05123	0.0420197
RGS10	1903.62	47.0609	167.307	40.6543	91.9503	118.823	3.06742	0.0159965
LOC108637368	409.807	27.5262	21.1018	22.263	9.63289	20.5836	3.09952	0.0181699
DTWD2	786.565	24.4184	54.2618	11.6155	36.7801	50.9911	3.10568	0.0219962
LOC108637417	667.588	52.8326	30.1454	20.3271	8.75717	56.137	3.11841	0.0209941
CTSC	35606.9	562.067	2501.32	687.25	1359.99	2357.75	3.13362	0.0165926
TAF9B	905.541	71.0354	73.1027	6.77571	32.4015	73.9137	3.19881	0.0144278
A2ML1	117700	142.071	11701	662.084	9944.64	3320.97	3.21736	0.049397
SLC26A3	3602.33	18.2028	584.068	76.4687	243.449	99.6432	3.32288	0.0173776
BMX	1374.84	187.8	232.874	57.1095	0	121.63	3.32337	0.0415209
LOC102183454	403.197	83.4666	59.5372	19.3592	1.75143	30.4076	3.38125	0.00668739
LOC100861170	25044.5	12.4312	2187.81	403.639	1303.94	884.626	3.39342	0.0366754
ITGBL1	806.394	58.1602	103.248	0	56.9216	31.3432	3.44703	0.038307
CES2	40458.5	62.1559	2548.8	319.426	1837.25	1735.57	3.46775	0.0287421
LOC108636918	1090.61	30.19	103.248	69.693	21.0172	19.1801	3.47086	0.00859887
LOC108638474	244.562	22.1986	10.5509	13.5514	5.2543	5.14589	3.50367	0.0118697
LOC108635592	22625.3	20.8666	2070.24	423.966	1404.65	278.814	3.55166	0.0268419
LOC108633805	5168.85	12.4312	524.531	72.5969	317.01	95.4329	3.5549	0.0196222
LOC102186672	48423.3	21.3106	2045.37	342.657	653.285	3278.4	3.56199	0.0429199
TMEM30B	3113.21	13.3191	125.104	29.0388	79.6902	165.604	3.56313	0.0224395
CDH1	17595.3	21.7546	718.969	17.4233	453.621	1037.6	3.60276	0.0443738
FRRS1	2650.52	22.6425	155.249	78.4046	104.21	46.7808	3.62089	0.0102834
CNPY1	284.221	14.651	126.611	3.87183	0	29.9397	3.6299	0.0378791
LOC102171764	160334	200.231	13646.1	1493.56	10868.5	1664.93	3.63427	0.025595
LOC108635606	251.172	2.21986	4.52182	9.67958	3.50287	7.01713	3.64467	0.0371189
GNA15	356.928	15.539	31.6527	7.74367	0	23.8582	3.65046	0.0413157
PDGFD	1044.35	12.4312	77.6245	41.6222	7.88145	39.7637	3.65776	0.0124888
LOC108635593	24086.1	34.1858	1844.9	205.207	1451.94	377.989	3.67311	0.0219649
LOC106502853	555.222	28.8581	22.6091	24.199	7.00574	13.5664	3.74376	0.00651777
CD83	918.76	48.8368	19.5945	38.7183	0	34.15	3.75257	0.0415544
GNG8	588.271	39.5134	60.2909	43.5581	0	7.01713	3.76198	0.0322718
LOC108636372	7079.08	280.59	819.202	399.767	42.0344	160.458	3.76232	0.00282886
DEUP1	1196.37	32.8539	113.799	60.0134	18.3901	18.2445	3.79083	0.00383511
WNT4	1255.86	28.8581	83.6536	24.199	44.6616	29.0041	3.79675	0.00392221
UPP1	2452.23	23.5305	246.439	0	124.352	67.3644	3.82523	0.0413113
ENTPD5	33676.9	116.32	2351.34	90.0201	996.566	1374.89	3.87582	0.0137545
PCDHB7	376.758	18.6468	58.7836	4.83979	0	25.2617	3.88789	0.0260315
LOC102187255	535.393	56.8283	32.4064	25.1669	0	14.0343	3.98398	0.0171161
GCNT3	1017.91	28.8581	140.93	31.9426	0	42.1028	3.9958	0.0203739
IL36RN	3655.21	0	293.164	27.1028	130.482	87.0124	4.01122	0.0440239
LOC108638404	495.734	41.2893	38.4354	9.67958	1.75143	23.3904	4.01647	0.00384419
RNF128	4527.7	16.4269	229.105	0	85.8203	205.368	4.03287	0.0454339
FYB	594.881	106.997	120.582	38.7183	0	9.82398	4.08029	0.00815965
LOC108635056	14997.6	25.3063	1609.01	215.855	485.147	244.196	4.1367	0.00565222
PPP1R14D	694.028	6.65957	49.74	5.80775	0	36.0213	4.14883	0.0333133
ARG1	2439.01	21.7546	328.585	49.3659	33.2772	73.9137	4.14996	0.00190689
LOC108633237	6094.22	52.8326	474.037	111.315	28.0229	205.368	4.26116	0.00302461
C5AR2	568.442	23.0865	55.7691	0	23.6444	8.42055	4.32461	0.0113259
UCN2	356.928	31.5219	16.58	9.67958	0	9.82398	4.3532	0.0108083
LOC108633810	3212.36	0	243.424	21.2951	129.606	16.8411	4.36385	0.0333874
LOC102185732	495.734	27.0822	70.0882	0	0	26.1973	4.47911	0.0383829
PLA2G4E	2419.18	0	94.9581	39.6863	21.0172	50.0555	4.50167	0.0245582
SAMSN1	581.661	25.3063	44.4645	0	15.7629	12.6308	4.50316	0.00743529
DSG3	55469.3	14.2071	3323.54	97.7638	1533.38	916.905	4.52838	0.0112169
C28H10orf128	542.003	6.21559	24.1164	8.71163	0	14.9699	4.57572	0.015805
LOC102188174	297.44	12.4312	8.29	3.87183	0	8.42055	4.65343	0.0123162
PI3	2022.59	18.6468	91.19	0	52.543	29.9397	4.68841	0.012626
TMPRSS11D	6153.71	0	467.254	14.5194	203.166	32.7466	4.72412	0.0250333
LOC108633801	168708	133.191	10290.1	1103.47	1107.78	4494.24	4.73944	0.0037785
LOC102185237	1434.32	0	204.989	18.3912	0	36.9569	4.88365	0.0399347
LPCAT2	429.636	7.10354	21.8554	0	0	14.5021	4.95082	0.0315098
CCR7	436.246	12.4312	9.04363	0	0	13.5664	5.04307	0.029868
LOC102182746	16471.6	0	639.083	234.246	166.386	108.532	5.07048	0.0148482
LOC108634035	2868.65	0	100.234	0	56.0459	28.0685	5.13979	0.0382131
LOC102175670	22902.9	8.43545	1334.69	0	414.214	270.393	5.14603	0.0185271
ITGB6	1090.61	0	49.74	0	24.5201	7.48494	5.15199	0.0346142
IL1RAP	991.468	16.4269	59.5372	0	0	29.4719	5.16287	0.0227332
KLK12	4441.78	0	156.003	46.462	49.9159	30.4076	5.17953	0.0103143
WDPCP	264.391	20.4227	0	4.83979	0	2.80685	5.2069	0.0287063
LOC108637261	171.854	7.99148	27.8845	0	0	5.14589	5.24138	0.012095
LOC102169014	198.294	8.43545	9.04363	2.90388	2.62715	0	5.3024	0.00497088
SLC16A12	528.783	12.4312	9.04363	0	0	13.5664	5.3102	0.0222365
FMN1	370.148	15.539	27.1309	0	0	9.82398	5.34328	0.0121365
LOC106502688	1540.08	0	2040.09	34.8465	0	43.974	5.50395	0.0181203
NDST3	403.197	13.7631	30.1454	0	0	9.35617	5.52754	0.00932743
LOC108634983	330.489	16.4269	18.8409	0	0	7.01713	5.63658	0.00740357
LOC108635453	561.832	0	82.9	0	10.5086	2.33904	5.64616	0.0165119
SH2D4A	621.32	0	42.2036	0	0	11.2274	5.86221	0.0427039
ANKRD65	224.733	0	16.58	0	0	3.74247	5.94835	0.0437523
LOC102181582	898.931	11.0993	112.292	0	0	14.9699	6.06364	0.00449728
RNF208	317.27	10.2113	0	0	0	4.67808	6.07826	0.037697
DEGS2	819.614	0	30.1454	0	0	12.163	6.10608	0.036116
LOC102168573	429.636	0	9.04363	0	0	6.08151	6.13431	0.0394572
LOC106503913	753.516	0	48.2327	0	0	11.2274	6.13555	0.032567
TMEM262	469.295	0	8.29	0	0	6.08151	6.25732	0.0355393
IL7	337.099	25.7503	23.3627	0	0	4.67808	6.26465	0.00136847
TNFSF13B	257.782	9.76736	24.87	0	0	3.27466	6.34848	0.00168463
PAPPA	442.856	0	33.16	0	0	5.6137	6.36251	0.025637
LOC108635122	33491.8	8.87942	1291.73	159.713	0	186.656	6.64991	0.00236592
SLC45A2	429.636	19.5347	0	0	0	4.21028	6.68041	0.0178525
WNT3A	508.954	0	27.8845	0	0	4.67808	6.79195	0.0165786
LOC108638012	39.6587	12.4312	8.29	0	0	0	7.17933	0.0041132
TPRG1	284.221	0	9.04363	0	0	1.87123	7.185	0.0141428
DSG2	502.344	0	16.58	0	0	3.27466	7.24022	0.0110331
LOC108636198	0	33.2978	27.8845	0	0	0	7.2535	0.0468984
CPVL	0	48.3928	20.3482	0	0	0	7.42077	0.0385415
UTS2R	79.3174	0	6.78272	0	0	0	7.71248	0.0488297
LOC108635105	112.366	0	0	0	0	0	8.09898	0.0384716
LOC108635416	118.976	0	0	0	0	0	8.1823	0.0365037
LOC102169408	118.976	7.99148	0	0	0	0	8.27651	0.0242149
BHLHA15	132.196	0	0	0	0	0	8.33577	0.0331044
LOC108636908	125.586	0	11.3045	0	0	0	8.3864	0.0221388
IRX1	145.415	0	0	0	0	0	8.47447	0.0302703
UNC5CL	568.442	0	0	0	0	1.40343	8.57463	0.0196197
LPAR5	165.245	0	18.8409	0	0	0	8.81636	0.0116763
LOC108637001	185.074	0	0	0	0	0	8.82496	0.0240249
LOC108635194	112.366	20.4227	54.2618	0	0	0	8.82854	6.60714e-06
LOC102181083	165.245	10.2113	14.3191	0	0	0	8.84532	0.000153877
LOC108633229	165.245	7.10354	18.8409	0	0	0	8.85697	0.000169031
DCST1	218.123	0	0	0	0	0	9.06342	0.0204468
LOC108635358	204.903	15.095	0	0	0	0	9.07412	0.00759638
LOC102190222	231.343	0	0	0	0	0	9.14877	0.0192846
LOC102179985	231.343	0	3.01454	0	0	0	9.16632	0.0112397
LOC108635840	237.952	0	0	0	0	0	9.18961	0.0187492
MUC21	237.952	0	0	0	0	0	9.18961	0.0187492
DIRAS2	237.952	0	0	0	0	0	9.18961	0.0187492
RDH12	244.562	0	0	0	0	0	9.22934	0.018241
FETUB	244.562	0	0	0	0	0	9.22934	0.018241
LOC108636742	251.172	0	0	0	0	0	9.268	0.0177581
LOC108636287	264.391	0	0	0	0	0	9.34235	0.016861
TIFAB	271.001	0	0	0	0	0	9.37813	0.0164437
CA8	304.05	0	0	0	0	0	9.54483	0.0146169
PAPPA2	317.27	7.54751	0	0	0	0	9.63873	0.00426911
CPZ	323.88	7.99148	0	0	0	0	9.66984	0.00402671
OTOR	264.391	25.7503	47.4791	0	0	0	9.68323	1.29333e-06
ABCG8	403.197	7.99148	0	0	0	0	9.98017	0.00263048
KLK13	436.246	0	21.8554	0	0	0	10.1366	0.00182577
LOC102169181	502.344	15.095	19.5945	0	0	0	10.3606	5.34469e-06
FAM102B	555.222	0	57.2763	0	0	0	10.5569	0.000703332
CXCL13	608.1	42.1772	0	0	0	0	10.6432	0.000554016
LOC108636750	667.588	0	23.3627	0	0	0	10.7311	0.000769064
LOC102186527	846.053	0	49.74	0	0	0	11.1064	0.000333752
DSC1	337.099	0	0	0	0	0	22.1675	1.41841e-08
LOC102176090	317.27	0	0	0	0	0	22.9387	4.4041e-09
LOC108636006	323.88	0	0	0	0	0	22.9673	4.21196e-09
CCR6	330.489	0	0	0	0	0	22.9957	4.02941e-09
KMO	370.148	0	0	0	0	0	23.1503	3.16408e-09
LOC102179185	396.587	0	0	0	0	0	23.2466	2.71965e-09
IL23R	409.807	0	0	0	0	0	23.2944	2.52238e-09
CST7	429.636	0	0	0	0	0	23.3623	2.26606e-09
TNFRSF13B	442.856	0	0	0	0	0	23.4047	2.11893e-09
NXPH1	449.466	0	0	0	0	0	23.4254	2.05038e-09
NR1H4	469.295	0	0	0	0	0	23.484	1.86845e-09
LOC102179277	502.344	0	0	0	0	0	23.5797	1.60469e-09
FNDC11	515.563	0	0	0	0	0	23.6165	1.51311e-09
CRCT1	594.881	0	0	0	0	0	23.8161	1.09913e-09
