# Supplementary material for: Multi-Omics Reveals the Impact of Exogenous Short-Chain Fatty Acid Infusion on Rumen Homeostasis: Insights into Crosstalk between the Microbiome and the Epithelium in a Goat Model
Source: Microbiol Spectr. 2023 Jul 13;11(4):e05343-22. doi: 10.1128/spectrum.05343-22 (PMC10433986; doi:10.1128/spectrum.05343-22)
Supplement: Supplemental file 3 — Table S3. Download spectrum.05343-22-s0003.xlsx, XLSX file, 0.03 MB [file spectrum.05343-22-s0003.xlsx]

## Sheet: Table S3
Table S3: List of DEGs expressed separately and co-expressed in the three comparisons in rumen epithelium
Expressed in SA vs. NC	Expressed in SP vs. NC	Expressed in SB vs. NC	CO-expressed
LOC106502622	LOC108637971	NR1H4	ADAMTS14
SLC4A9	CLEC4E	IL23R	EGR3
PKIA	GAPT	TNFRSF13B	ARID5A
CKMT1A	FMO1	LOC102179277	LOC102190935
IL1R2	C29H11orf86	FNDC11	MME
TRIM29	OSM	NXPH1	LOC100861170
LOC108634980	LOC108636604	LOC102179185	FAM102B
ATP6V1B1	NR5A1	KMO	LOC108638604
ZNF750	KCTD14	LOC108636006	CPVL
TMPRSS13	LOC102191415	CCR6	HS3ST4
FAT2	LOC102184901	LOC102176090	PKHD1
CMBL	WEE2	DSC1	LOC102178318
HES2	LOC108634856	MLXIPL	RRAD
SFN	KCNIP3	RNF39	LDLR
FXYD3	LOC102171558	IL17RB	DEUP1
AHSG	NEGR1	LOC102169181	LOC102173185
PROM2	LAT	LOC108635194	LOC102190222
RHOV	TSSK3	SLC7A14	LOC106503629
LOC102176897	TSKS	LDLRAP1	RPS6KL1
COL17A1	LOC106503045	LOC108638616	CACNG4
KLF5	BCAN	MTTP
BDH1	LOC108633800	PRAM1
CIDEB	CLEC7A	TEX12
ESRP2	MSLN	RAPSN
TNNT3	LOC108633795	NEFL
LOC102176997	PLEKHA5	CDCA8
LOC102175401	SMKR1	ELAVL3
EVPL	HOXD9	LOC102181083
EPCAM	NDUFA13	LOC108633229
CBR3	LOC102191429	IFI6
JUP	RAB37	KCNK17
NRG1	CUNH7orf50	MESP2
LOC102175704	KRT23	SKA3
PAX9	LOC108634846	LOC102174421
SLITRK2	LOC102175415	ARSI
MND1	PIRT	SLC25A25
MAL2	CCDC102B	CXCL13
NGEF	CNIH3	KCNJ10
LOC102184211	FGF20	DGKI
SAPCD2	TWIST2	LOC108636750
ANKRD22	LAIR1	SCN1B
SHMT1	LOC102168412	LOC108638088
MST1R	AHRR	LOC102188566
LYPD2	GPR68	NCF4
ST14	LOC102176353	LOC108634225
TSTD1	ARTN	SPC24
TP63	CAPN5	ARG1
AK2	LOC106502505	JAKMIP1
RASAL1	AQP7	PKD1
LOC102176340	PHF21B	LOC108638507
FBP2	LOC102184252	HEPACAM
MGST1	CYGB	EIF5B
LOC108635997	CALCR	PM20D1
LOC102189109	NOTCH4	ABCG8
ZC3H12A	LOC108634705	LOC108636372
LYPD3	SCRIB	GTSE1
CDA	PTGES	LENG8
LOC102180443	LOC108637376	LOC102184308
PAPSS2	EHBP1L1	NUCB2
PLA2R1	RAB11FIP4	CTNNA2
PKP3	RSAD2	LOC108638404
LOC102181105	HILPDA	WNT4
LOC106502819	SKAP1	CPZ
SLC12A7	SLC45A4	PAPPA2
LOC102181826	LOC102173854	LOC102170274
SIM2	LY6G6C	ELAVL4
LOC102176495	LOC108633797	LOC102181582
SPON1	ITGA7	TMEM175
EHF	LOC108637132	LOC102169014
KRT14	CCNJL	TMEM179
AZGP1	ADCY4	SEMA3B
MIR147	LOC102186941	LOC108635056
LOC102186942	ATP9B	PCSK1N
TACSTD2	TNFAIP6	ZNF300
LOC102180339	GPC6	LOC108638599
LOC102177275	TSPAN7	IRAK3
LOC102179515	UCP2	LOC106502853
DSC3	S100A1	HCRTR1
SIK1	NLRC5	VSX1
LAD1	LOC106502871	BHLHB9
FABP5	HPSE	LOC102184017
PRSS8	RGS4	LOC102183454
PDZK1IP1	TCIRG1	SLCO5A1
ACSF2	ZC3HAV1L	VGF
CLCA2	LOC108634721	LYL1
FAM83C	RPN2	LOC108634983
RMI2	DAGLA	CARTPT
USH1C	PALM3	GRID2IP
PVR	LAYN	SAMSN1
FAM83H	PNCK	BCO2
LY6D	ABCB6	LOC108635358
LOC106503269	TSPAN15	RRM2B
LOC102170373	LOC102181212	ADM5
PLA2G2F	CFAP46	ARHGAP23
HBEGF	DNASE1L2	FYB
AIM1L	CDSN	LOC102178426
EPHA1	ARRDC4	LOC102190983
SIGLEC11	JPH3	COL9A3
IRX5	SMCHD1	ZBP1
LOC102171556	SLC6A14	TRIL
KRT3	LOC102178119	LOC108636918
POF1B	LOC106503777	PTPN23
SLC25A10	CDR2	IQCG
GPX2	LOC108635164	PENK
RBP4	LOC108638585	NDST3
SYTL1	LOC108634799	LUZP2
HSD17B13	ENHO	FRRS1
GJB2	CAMK1D	DUSP2
LOC102190925	AREL1	SEL1L
KRT36	DOCK2	LOC102171411
FOXQ1	LYNX1	PCYOX1
SH3BP1	COL4A2	ITGB6
DUSP16	YES1	ABCC4
PTPN6	CD180	TMEM88
SMIM5	CD200	WFS1
LOC100860781	ABCB1	CALY
LOC108633809	F2R	RBBP8
CWH43	LOC108636383	GNB3
LOC102191533	THOC2	CNPY1
LOC108635261	HEATR5B	MAST2
PCK2	IL1B	LOC102179985
FAM117A	SLC47A1	LOC108635840
GGT1	NEPRO	FABP7
TM4SF1	LOC102175315	DSG3
ZEB2	GPR1	CLCF1
SLITRK6	ADCY5	SEC22C
CD74	RNF123	NCAM2
LOC102190288	SMPD4	BMX
LOC106504012	OMG	ZCCHC2
RIPK4	NAPRT	MYO15A
LOC108634529	ZNF500	CD24
AHCYL2	ARL4D	UBE2L6
GFOD1	RNF186	YDJC
ECHDC1	PAX8	LOC102186229
DAPL1	LOC108636587	ACSM3
TFAP2A	MDK	LOC102173932
RAB25	DUOX2	LOC106502688
NES	APOB	RTF1
IGFBP2	MAPK6	LOC102183480
LOC102176872	STYK1	PRPH
LOC108638515	FHL2	SYT4
NID1	RNF212B	SCN8A
LGALS7	TPPP3	ATP8A2
KRTDAP	LOC102183271	PXMP4
RPS6KA1	AGPS	GNG8
BUB1B	LOC108634248	DNER
DNAH8	TNXB	RHOU
KRT6A	NUPR2	POLA1
GLYCTK	LOC102180595	CCDC125
HMGCS2	BICDL1	CD109
ACADS	LMF1	CPNE8
S100A2	LOC102186288	TAC1
KIAA1217	WNT2B	SAV1
KRT5	LOC102188814	DIRAS3
AGPAT2	TOR4A	LOC108636992
LOC102187632	LOC108633784	FAM175A
FOXA1	CCZ1	CAMK2A
MDFI	BRF1	LOC102169082
TMCO2	ASB16	RGS10
AJUBA	ACP7	LOC102173333
FMO5	ZNF488	LOC102185237
AQP5	C10H15orf59	HSPA13
LOC102190498	LOC108638215	LOC108635592
CENPA	TRMT61A	IL1RAP
LOC102177153	KCND3	CTPS1
COLEC12	EFCC1	UBASH3A
MAGEL2	EPB41L5	PAPPA
ADAMTSL5	LOC102181800	SPOCK1
TAGLN2	EPSTI1	LOC108635416
ITPRIPL2	SAPCD1	LOC108633357
LOC102188340	FMN2	MUC21
SDC1	TCF21	WDPCP
PERP	MEX3B	CD14
SLC38A4	LOC108634555	RAP2C
FAM160A1	ALDH6A1	RNF128
SDC4	LOC102188713	C3H1orf162
LOC102183581	USP6NL	NEK8
GZMM	LITAF	IRX1
44623	PHLDB1	RUFY3
C28H10orf99	DENND6B	HOXC8
HS3ST6	CDH19	RHOBTB2
LOC102173738	LYPD1	LOC102168573
LOC102168343	TINAGL1	LOC102187255
MPZL3	PITPNM1	MAN2A1
TFAP2C	KCNJ12	LOC108635105
TNFRSF12A	DMPK	C5H12orf56
FIBIN	WDR88	IL36RN
SELENBP1	KIAA0101	ZCWPW2
PAQR5	CGN	LOC108636742
ENDOU	HAGHL	WNT10B
WNT10A	LOC108636557	UCN2
HECW2	LOC102174022	CCNL2
IQGAP2	LOC108638226	WDCP
LOC106503669	FBXO48	LOC102188497
PDZD3	PNP	TUBA1C
LOC102188023	FGF18	DTWD2
PTPRB	DPYSL2	PPP1R14D
STEAP2	TNS4	LOC102188174
NPR1	FAM221B	CHEK2
FFAR4	TEAD4	APOLD1
LOC102185739	MFAP3L	C28H10orf128
RIN1	LOC102184601	SCYL2
MAL	SPIB	SULT4A1
LOC108633262	MAP1B	LOC102187204
IRF5	PRKAG3	LOC106503969
TMEM154	RALGPS1	MAPK10
CDC42BPG	HRH2	WNT3A
CELSR1	DCN	C1GALT1C1
LAMA3	KLK14	PARD6G
WNT7B	LOC106503506	ARL4A
LOC102179418	LOC108637268	MAML2
CAPNS2	LOC108635399	SPTLC3
MFAP2	LOC106503288	GRM7
CDCP1	ITGB3BP	DNM1
LOC102184245	CCR5	THAP1
TRPM6	RAB11FIP1	BCL2L15
DMKN	LOC106501724	VASH2
ATP8A1	LOC102174023	FSTL3
PTPN13	OGFOD2	UCK2
LOC108635123	SOX18	TRPM4
LOC108634969	DPY19L3	SLC45A2
LOC106502860	CCDC183	KIF24
CA12	BCAT2	TMEM262
ATP1B3	ATG14	SPEM1
HTATIP2	PRKCI	GJA1
LOC102183026	SHPRH	FGF7
LOC102189495	LOC102184800	ELMOD1
ZBED9	KANK4	SLC13A5
GSR	CHST2	LOC102174924
GPT	SHC4	TNFRSF8
PTGR1	ACBD7	CCDC3
LOC102184183	SGCA	TSPYL5
CORO1A	AKAP5	IL12RB1
HTR2A	ISG20	LRRC66
ARHGEF5	LOC102182573	MAN1A1
KLC3	LOC106503731	SREBF1
LOC106501767	PPM1K	GUSB
LOC102182669	HOPX	CD83
SLURP1	RYR1	LOC108635593
ICOSLG	GCAT	CCR7
F11R	PLK5	PPP2R5B
ID1	HAS1	IDH1
C7H5orf30	THAP5	LOC102186535
ADGRA2	PLA2G3	LOC102173195
LOC102177579	LOC108634876	TAF9B
UBE2C	FAAP24	TM4SF4
SLC26A2	SULF2	LOC108634752
ERBB3	LOC100860961	BHLHA15
LOC102188506	VPS37B	NPAS4
NEBL	LOC108633921	IL4I1
MYO5B	USP31	TIFAB
CCNB1	FKBP5	UGT8
TP53TG5	LOC108634349	LOC106502138
ARHGEF16	HRCT1	FAM46A
PPA1	LOC102170311	LOC102185732
LOC106502405	LOC102168967	CNTNAP4
ANXA2	PHOX2A	PRSS53
ZNF296	NFATC4	LOC108637368
MPZL2	TUBB6	BST1
TPMT	WSCD1	LOC102179832
MYH14	MKX	CDH1
MOCOS	LOC108633283	CNGA3
CX3CL1	IL34	LOC108638474
LOC102191011	TNFAIP3	LOC108635371
VAV3	LOC102170010	UGCG
IL20RA	LOC102175610	LOC106501861
CRELD2	LIN9	LOC108633879
LOC102184041	CCIN	UBE2E3
LTB4R2	MOV10	IGF2
LOC102182692	CDH23	LOC102176782
HIGD1A	PKP1	LOC106503913
LOC108638640	LRRIQ1	RIMBP2
KRT7	LOC106503990	RDH12
FAM212A	LOC106503786	UTS2R
FAM69C	CCDC115	NPAS3
LOC108635234	C21H15orf39	LOC108636198
HMGA1	ART4	DNAJA4
FRMD8	LOC108637178	LOC108637001
ITPKA	PRKCZ	TRIM63
LOC102169208	TAF1B	UPP1
CDKL2	MIER2	SPINT1
EFS	GPR162	CSGALNACT2
ENPP3	RAET1E	CPLX1
ZBED3	LOC102188837	MAN2C1
AKR1D1	LOC108634081	ITGBL1
LDH-A	ANKRD24	DIRAS2
SPATA21	IGFN1	SCG5
LOC102172201	THBS3	LOC102169134
HOOK1	EGFL7	AGAP2
CEBPA	LOC108636400	MSX2
LOC108638630	LOC106502218	LOC102177612
LOC106503869	MBD3	LMNTD1
FLI1	LOC102183959	GJC2
CPEB2	CCDC71L	CSMD2
MGST2	RAB44	UNC5CL
LOC102170313	MMP14	ARHGAP22
SEMA3G	GEN1	IL7R
TGM1	DUSP14	TMEM209
PRDX6	AATK	DEGS2
PGLYRP4	LOC108637352	MAP6D1
ANK3	LOC102170877	LOC108637261
MYOZ3	LOC102187863	CHRNA3
TFAP2D	MISP	LOC102175670
OCLN	LOC106502686	ERI1
FAM60A	KCTD11	SLC38A1
ACER3	BARX1	FAM19A2
GUCY1B3	LOC108636205	TDRKH
CXCL17	GPR21	IBA57
LOC102180967	LOC102175356	LOC108634039
IRX3	LOC108638502	RNF208
CDS1	LOC102170604	FZD6
RAPGEFL1	SNX30	HPS5
CKS2	CPNE5	FETUB
SEMA6A	HSD17B1	LOC108633805
CLIC1	PRICKLE4	ELMO1
ZNF385A	LOC106503502	PCDHB7
BICDL2	SEMA4F	LOC102182746
LOC102189932	HINT3	GPR137B
B3GNT9	ZFP41	ACAP3
DIAPH3	DOCK5	EPHA4
RWDD2A	PPP1R1A	LOC108637417
PPARG	HERC5	LPCAT2
SH3YL1	GREM1	PGBD5
MAFF	CUNH9orf172	DCST1
LOC108637871	ACTA1	LOC102169408
USP43	BZW1	LOC102187096
ABCC3	ZNHIT6	LOC102178315
MIS18BP1	RNF222	MPHOSPH6
ZPBP	LOC102188481	HEY2
VSIG2	VHL	KCNK12
LOC102186703	CHMP5	LOC102189753
HCN4	ADAMTSL1	MNS1
SOX21	LOC108637373	DSG2
STXBP2	HAP1	KCP
PTPRD	MMP2	COL27A1
KRT35	GPR4	LOC102170267
CBS	TMCC2	LOC108634035
ANGPT2	SORCS1	ZDHHC1
IPCEF1	RNF8	SKA1
ABAT	LOC102174582	ANXA7
C6H4orf17	AMPH	MANSC4
S100A10	HAPLN4	FUCA2
CKAP2	RHEBL1	ANKRD65
LOC102175265	SULT2B1	HSP70.1
LOC102187109	FRMPD1	A2ML1
ETHE1	LOC102179966	LOC108636908
HSPB3	ABHD17B	LMBRD2
HJURP	OGDHL	ZMYND15
BEX5	PARP3	CCDC126
EMILIN2	GNPDA1	SLC16A12
CBLC	LOC102173569	ISG15
MCM5	NRG4
DRP2	LOC102185096
DOK6	CTSK
IRF6	C16H1orf74
LOC102172431	TRPV6
LOC102177400	ATG7
C16H1orf116	TMEM63B
SYNE2	GPSM1
CREB5	DUOXA2
LOC108635390	PTCH2
MELK	C8H8orf58
TMEM40	RND3
IFI30	LOC108633266
PLVAP	CHP1
PANX3	LGALS3
EGR2	PDLIM7
PDE8A	MDM1
ADAMTSL2	IFT81
KRT80	44621
OSCAR
LOC106502088
PRKCQ
RFLNB
LOC108635591
RHBG
FADS3
OTUD1
PLPP2
NEK2
GPM6B
LOC108638271
POU2F2
TFAP2B
CEL
ABRACL
PTGIR
CELSR2
SEMA4A
LOC106503221
MARVELD3
ULK4
SERPINE3
KNG1
PPP1R15A
LOC102180330
LOC102174966
MOV10L1
SRPX2
ADRA1A
LOC102186952
RGS7BP
INSIG1
LOC108638407
EMP1
LOC102186299
GNA14
MANF
LIX1
CAMSAP3
DENND2C
LOC108638538
MAPK13
LOC108635578
LOC102182460
LOC102168946
HSD17B2
TRIB2
LOC102172438
CA10
CHL1
FIGN
PTPRH
ADORA2B
DPEP1
LOC108634021
PAPLN
IGFBP3
LOC102188072
B4GALNT3
LOC108636211
SLC10A2
PELO
LOC102172138
SLC5A1
GJB5
SH3D21
LOC102169149
SQLE
KIAA0895
SH3BGRL2
GAN
TMC6
DDAH2
NAPSA
LOC102183140
LOC108635248
SDK2
LOC106502157
DSP
SEMA4B
C28H10orf10
CHSY3
LSR
GPSM2
LOC108637953
PLEKHN1
LOC106502633
PLBD1
CHD7
NDRG1
RECQL4
LPAR2
NAP1L5
RBP7
ESPL1
CXCR4
SLC27A3
C11H2orf40
IL17B
ERICH3
LOC102185228
TNFRSF9
IL17F
PPP1R3B
C6H4orf36
TM4SF18
TOP2A
LOC108638415
CALCRL
LOC106502136
BEAN1
LOC106502931
KDF1
LOC102171051
CD248
EDARADD
NDC1
ADD3
EXOC3L1
IL17REL
LOC108634798
LOC102184466
LOC102176792
MAP1LC3C
PLXNA2
TNMD
CLDN4
SLC31A2
INHBA
DKK2
DYRK3
AOC1
PTH1R
LOC102187452
LOC102170282
LOC108635851
FXYD6
SFRP4
CENPQ
LOC108635645
RHBDF2
SOWAHD
NUAK1
PROS1
TNNI1
LOC108637109
IGSF10
INCA1
LOC102170467
LOC108636975
OVOL1
LOC102175263
ABHD11
RARRES1
LOC108636534
IL20RB
LOC102175225
CNNM1
CSRNP1
LOC102182933
ZMAT1
SLC24A3
MYCBPAP
MATN3
ZBTB7C
NCAN
TDRD6
TECTA
LST1
RUBCNL
DUOX1
SNAI2
TRHDE
LOC102188176
PCED1B
SHISA2
ENKUR
CCDC36
TST
BARX2
PLA2G4F
IER2
SPX
FBXO24
GREB1L
MAFB
SCN7A
LOC108634029
KCTD1
LOC108633410
ACSBG2
BCORL1
LOC108633247
F3
FAM110A
SFRP1
SOX2
LOC108634080
ADRA2C
VCAN
NLGN4X
SLC44A3
SCD
MAP3K19
LOC106502042
OSGIN1
LOC102187409
LOC108636333
FILIP1L
LOC108638251
MYBL1
LOC102174170
ADAMTS5
LOC102174380
ALDH1A2
LOC106503043
CERS3
BRSK2
ZBTB8A
RBM47
LTBP2
MXRA5
KCNK5
LOC108637506
LOC102176721
ARL4C
HIVEP1
AREG
LY96
SAXO1
OVOL2
P2RX7
IKZF3
CDHR5
ADAMDEC1
MKI67
CALHM2
TRPM3
ESM1
AURKA
IL1RN
LOC102177217
ACSL5
TSKU
CPPED1
LOC102181790
ETV6
SERPINB12
ARHGEF19
LOC102179054
NOV
GCH1
CDC25A
TBXAS1
CERS1
LOC102173582
BTBD19
STAP2
SHC2
PTPRO
LOC102171118
LOC108634530
HHEX
IDO1
MLIP
LAG3
RNF122
LOC102174439
KLK10
CXHXorf36
FBP1
LOC102170088
BIRC5
THEMIS2
TPM4
EYA1
EDNRA
CARD14
ARHGAP45
NOXA1
ZACN
LOC102169380
LOC106501949
LGALS4
DGAT2
TEX15
CGNL1
LOC102173131
SGK1
SPAG5
ZNF879
