# Supplementary material for: Multi-Omics Reveals the Impact of Exogenous Short-Chain Fatty Acid Infusion on Rumen Homeostasis: Insights into Crosstalk between the Microbiome and the Epithelium in a Goat Model
Source: Microbiol Spectr. 2023 Jul 13;11(4):e05343-22. doi: 10.1128/spectrum.05343-22 (PMC10433986; doi:10.1128/spectrum.05343-22)
Supplement: Supplemental file 4 — Table S4. Download spectrum.05343-22-s0004.xlsx, XLSX file, 0.01 MB [file spectrum.05343-22-s0004.xlsx]

## Sheet: SA vs. NC
Table S4: The significantly differential metabolites in metabolome data of three comparisons in rumen epithelium
SA vs. NC	KEGG ID	Average (NC)	Average (SA)	P VALUE	Fold change	VIP
Erucic acid	C08316	126194000	11295400	0.00117582	0.0895085	1.40051
2-Phenylacetamide	C02505	988369000	155311000	0.0262196	0.157139	3.32943
Pyrrolidonecarboxylic acid	C02237	157330000	52567000	0.0113752	0.334119	1.24299
L-Arginine	C00062	976701000	386022000	5.81901e-05	0.395231	3.31388
(R)-Pantolactone	C01012	18846200000	10163600000	0.000664543	0.539291	12.4314
L-Norvaline	C01826	239549000	131595000	0.0440092	0.549347	1.1297
N-Methyl-L-glutamic acid	C01046	583604000	329819000	0.00102908	0.565142	2.06514
3,4-Dihydroxyphenylpropanoate	C10447	454932000	338060000	0.000913855	0.743101	1.43025
(R)-3-Hydroxybutyric acid	C01089	685503000	940232000	1.3475e-05	1.37159	2.21174
L-Tyrosine	C00082	1437750000	2372960000	0.0102958	1.65047	3.76616
N-Acetyl-beta-alanine	C01073	237010000	583231000	0.000428121	2.46079	2.46534
5-Aminoimidazole-4-carboxamide	C04051	144692000	363655000	0.00944591	2.51331	1.84445
Picolinic acid	C10164	42595800	125098000	0.0121524	2.93686	1.10399
Indican	C08481	56027800	358650000	0.0479488	6.40129	1.85622

## Sheet: SP vs. NC
Table S4: The significantly differential metabolites in metabolome data of three comparisons in rumen epithelium
SP vs. NC	KEGG ID	Average (NC)	Average (SP)	Probability	Fold change	VIP
Cortexolone	C05488	109661000	5695390	0.009296	0.0519364	1.30697
L-Norvaline	C01826	239549000	55093700	0.000649071	0.22999	1.90367
Erucic acid	C08316	126194000	35810900	0.00912056	0.283777	1.23745
Uracil	C00106	447182000	177403000	0.0284729	0.396712	2.00417
Maltol	C11918	1419870000	566268000	0.0130496	0.398816	3.736
L-Arginine	C00062	976701000	395962000	3.37213e-05	0.405408	3.51025
Salicylic acid	C00805	119049000	50764200	0.0131371	0.426413	1.03381
Alpha-dimorphecolic acid	C14767	446327000	203970000	0.0399546	0.456996	1.84932
2-Aminophenol	C01987	426088000	221930000	0.0383058	0.520856	1.63708
Citramalic acid	C00815	149920000	82724400	0.0162336	0.551789	1.03335
2,3-Butanediol	C00265	552921000	322109000	0.0270129	0.58256	1.88717
Ethylmethylacetic acid	C18319	155368000	93816800	0.00502436	0.603834	1.03407
N-Methyl-L-glutamic acid	C01046	583604000	445708000	0.0393993	0.763717	1.34565
(R)-3-Hydroxybutyric acid	C01089	685503000	544675000	0.0144087	0.794562	1.53547
gamma-Aminobutyric acid	C00334	8841000000	15124100000	0.0470712	1.71068	9.24226
Adenosine	C00212	146055000	283932000	0.0481611	1.94401	1.36592
L-Proline	C00148	231038000	464223000	0.013682	2.00929	1.93848
N-Acetyl-beta-alanine	C01073	237010000	497461000	0.0028069	2.09891	2.15864
Methylsuccinic acid	C08645	47217500	100065000	0.00172275	2.11924	1.00357

## Sheet: SB vs. NC
Table S4: The significantly differential metabolites in metabolome data of three comparisons in rumen epithelium
SB vs. NC	KEGG ID	Average (NC)	Average (SB)	P VALUE	Fold change	VIP
Cortexolone	C05488	109661000	10565100	0.0121021	0.0963436	1.18525
Se-Methylselenocysteine	C05689	129693000	23496100	0.015255	0.181167	1.17371
N-Acetyl-a-neuraminic acid	C19909	93491800	22331700	0.00103662	0.238863	1.06169
3-Hydroxymethylglutaric acid	C03761	511008000	206665000	0.000515423	0.404426	2.29247
Ethylmethylacetic acid	C18319	155368000	76568500	0.001541	0.492819	1.12147
Dodecanoic acid	C02679	270229000	141178000	0.0226827	0.522439	1.29688
L-Asparagine	C00152	224367000	120371000	0.000420055	0.536492	1.35579
Ornithine	C00077	317256000	178066000	0.00726886	0.561269	1.43654
2-Aminophenol	C01987	426088000	244883000	0.0319289	0.574725	1.54268
L-Arginine	C00062	976701000	581070000	0.0334737	0.594931	2.20746
N-Carbamoylputrescine	C00436	229143000	140955000	0.0355742	0.615139	1.03233
Betaine	C00719	1359820000	2306300000	0.00195942	1.69603	3.94376
L-Aspartic acid	C00049	866874000	1483880000	0.0106829	1.71175	2.9107
CMP	C00055	378930000	746087000	0.0297354	1.96893	2.1679
Guanine	C00242	741765000	1649980000	0.0454956	2.22439	3.31776
Docosapentaenoic acid (22n-3)	C16513	643024000	1503560000	0.0358853	2.33827	3.27874
L-Isoleucine	C00407	2229940000	5402780000	0.00179987	2.42284	7.15382
Adenosine	C00212	146055000	399753000	0.033107	2.73701	1.79259
4-Aminophenol	C02372	103413000	286896000	0.012144	2.77427	1.6153
Xanthine	C00385	217863000	613881000	0.00572397	2.81773	2.452
Inosine	C00294	1519570000	5282310000	0.0498983	3.47619	6.66467
Dehydroepiandrosterone	C01227	161506000	807979000	0.0309761	5.00277	2.88114
(R)-4-Hydroxymandelate	C05343	91123900	2524770000	0.00471124	27.707	6.10044
